# Supplementary material for: Rare variants confer shared susceptibility to gastrointestinal tract cancer risk
Source: Front Oncol. 2023 Jul 6;13:1161639. doi: 10.3389/fonc.2023.1161639 (PMC10358854; doi:10.3389/fonc.2023.1161639)
Supplement: Supplementary file 2 [file Table_1.xlsx]

## Sheet: Supplementary Table1
Supplementary Table 1. Meta-analysis results of ESCC, GC and CRC.
Chr.	rsID	Position(GRCh37)	Nearest Gene	Function	Alleles (Minor/Major)	Case MAF	Control MAF	Meta analysis		1-sided ASSET Analysis
								OR(95%CI)	P value	OR(95%CI)	P value
22	rs78345670	25768387	LRP5L	intronic	G/A	0.01449	0.001827	8.73(4.64-16.42)	1.75e-11	8.63(4.46-16.71)	1.54109e-10
12	rs112991728	108985479	TMEM119	exonic	A/G	0.001409	0.01163	0.10(0.05-0.20)	5.83e-11	0.09(0.04-0.19)	3.28806e-09
21	rs12626268	21506413	LINC02573	intergenic	A/G	0.002419	0.01265	0.14(0.08-0.73)	1.14e-10	0.14(0.07-0.32)	1.77362e-06
6	rs186150479	103166862	GRIK2	intergenic	A/G	0.001607	0.01441	0.13(0.07-0.24)	6.38e-10	0.12(0.06-0.25)	1.27908e-08
3	rs138051406	175185756	NAALADL2	intronic	A/G	0.0009693	0.01252	0.08(0.03-0.18)	1.57e-09	0.09(0.03-0.25)	2.13311e-06
5	rs118010155	91512856	ARRDC3-AS1	intergenic	G/A	0.01347	0.002901	5.04(2.97-8.54)	2.05e-09	5.02(2.87-8.76)	1.44555e-08
3	rs117472184	94074992	NSUN3	intergenic	A/G	0.001775	0.01494	0.14(0.08-0.27)	2.64e-09	0.15(0.08-0.28)	6.67417e-09
4	rs138911213	91232658	CCSER1	intronic	A/G	0.01422	0.004035	4.18(2.61-6.72)	3.15e-09	4.20(2.55-6.93)	1.80734e-08
17	rs375069068	456300	VPS53	intronic	G/A	0.01271	0.002549	5.62(3.17-9.98)	3.8e-09	5.56(2.97-10.41)	8.11664e-08
7	rs143566843	143825030	OR2A14	intergenic	A/C	0.002443	0.01414	0.19(0.11-0.34)	3.93e-09	0.17(0.09-0.32)	2.28818e-08
5	rs141018877	119039048	FAM170A	intergenic	G/A	0.01505	0.004354	4.05(2.54-6.47)	4.26e-09	4.45(2.74-7.24)	1.82653e-09
20	rs187290461	13557046	TASP1	intronic	A/C	0.0009646	0.01101	0.08(0.04-0.19)	5.03e-09	0.07(0.03-0.19)	8.027e-08
5	rs143025350	12823679	LINC01194	intergenic	A/G	0.001467	0.01439	0.13(0.06-0.26)	5.09e-09	0.13(0.06-0.27)	1.93655e-08
17	rs144335589	42414833	GRN	intergenic	A/G	0.01284	0.003266	4.60(2.75-7.72)	6.83e-09	4.69(2.71-8.12)	3.33512e-08
10	rs1339820	94818382	EXOC6	3'-UTR	A/C	0.01209	0.002191	7.17(3.67-14.01)	7.89e-09	7.65(3.84-15.27)	7.7498e-09
4	rs147972672	20614923	SLIT2	intronic	C/A	0.01281	0.003338	4.29(2.62-7.05)	8.25e-09	4.43(2.61-7.49)	3.10413e-08
16	rs75797074	48238051	ABCC11	intronic	A/G	0.01268	0.002892	4.43(2.67-7.35)	8.61e-09	4.51(2.62-7.77)	5.22637e-08
5	rs190110285	53039189	LINC02105	intergenic	G/A	0.001929	0.01212	0.16(0.09-0.30)	9.24e-09	0.16(0.08-0.32)	2.20848e-07
2	rs78044324	32745738	BIRC6	intronic	A/G	0.001596	0.01132	0.14(0.07-0.28)	1.02e-08	0.14(0.07-0.29)	1.08155e-07
19	rs142548082	20722817	ZNF737	3'-UTR	C/A	0.01285	0.002547	4.85(2.81-8.37)	1.35e-08	4.94(2.76-8.84)	7.25104e-08
6	rs181758104	27937858	OR1F12	intergenic	G/A	0.01191	0.002913	5.89(3.18-10.91)	1.8e-08	6.11(3.18-11.73)	5.34078e-08
3	rs73832011	29317526	RBMS3-AS3	ncRNA_intronic	A/G	0.01237	0.004367	4.13(2.51-6.79)	2.23e-08	4.48(2.62-7.64)	4.01994e-08
8	rs181228193	34823348	LINC01288	intergenic	A/G	0.003363	0.01313	0.25(0.16-0.41)	2.33e-08	0.24(0.14-0.41)	1.38312e-07
3	rs147423599	163944952	MIR1263	intergenic	G/A	0.001605	0.01098	0.15(0.08-0.30)	3.11e-08	0.15(0.07-0.30)	1.39261e-07
7	rs858282	23250035	NUP42	intergenic	G/A	0.01019	0.002182	6.58(3.36-12.88)	3.98e-08	6.33(3.05-13.14)	7.13832e-07
18	rs146800802	70415028	NETO1	3'-UTR	A/G	0.01174	0.002901	4.86(2.76-8.55)	4.15e-08	4.97(2.74-9.00)	1.25526e-07
10	rs74155172	107290124	LINC02627	intergenic	A/C	0.01174	0.003986	4.30(2.55-7.25)	4.37e-08	4.22(2.40-7.41)	5.72141e-07
4	rs112678952	4166425	OTOP1	intergenic	A/C	0.01145	0.002533	5.10(2.84-9.14)	4.52e-08	5.22(2.82-9.66)	1.3762e-07

## Sheet: Supplementary Table2
Supplementary Table 2. Stratified analysis of ESCC dataset.
Chr.	rsID	Nearest Gene	Location	Minor Allele	Sex				Age				Smoking status
					Male		Female		≤ 60		> 60		Non-Smoker		Ever-Smoker
					OR (95% CI)	P	OR (95% CI)	P	OR (95% CI)	P	OR (95% CI)	P	OR (95% CI)	P	OR (95% CI)	P
22	rs78345670	LRP5L	intronic	G	12.45 (2.93-52.85)	0.0006281	6.35 (0.74-54.86)	0.09276	13.50 (1.77-103.10)	0.01208	8.98 (2.04-39.44)	0.003663	13.68 (1.70-109.80)	0.01385	6.85 (1.59-29.58)	0.009891
5	rs141018877	FAM170A	intergenic	G	6.61 (2.30-19.02)	< 0.001	NA	NA	4.27 (1.44-12.71)	0.009045	NA	NA	9.26 (2.04-42.01)	0.00393	5.97 (1.37-25.99)	0.0172
12	rs112991728	TMEM119	exonic	A	0.11 (0.03-0.37)	< 0.001	NA	NA	0.09 (0.01-0.71)	0.0224	0.10 (0.02-0.45)	0.002329	0.07 (0.01-0.51)	0.008805	0.17 (0.04-0.80)	0.02458
3	rs117472184	NSUN3	intergenic	A	0.08 (0.02-0.35)	0.0006953	0.10 (0.01-0.75)	0.02532	0.23 (0.07-0.81)	0.02135	NA	NA	0.07 (0.01-0.53)	0.01008	0.14 (0.03-0.65)	0.0115
10	rs1339820	EXOC6	3'-UTR	A	6.01 (1.77-20.49)	0.004127	4.87 (0.54-43.92)	0.1585	2.79 (0.75-10.36)	0.1257	15.02 (1.96-115.20)	0.009143	8.24 (0.96-70.81)	0.05468	5.56 (1.27-24.31)	0.02265
6	rs186150479	GRIK2	intergenic	A	0.11 (0.03-0.36)	< 0.001	0.24 (0.03-2.04)	0.1892	0.28 (0.08-1.01)	0.05131	0.05 (0.01-0.38)	0.003626	0.12 (0.02-0.92)	0.04074	0.10 (0.02-0.44)	0.002387
5	rs118010155	ARRDC3-AS1	intergenic	G	6.62 (2.30-19.04)	< 0.001	7.41 (0.88-62.11)	0.06477	3.14 (0.86-11.46)	0.08394	12.96 (3.03-55.36)	0.0005464	7.31 (2.07-25.83)	0.002012	5.97 (1.37-25.99)	0.0172
4	rs138911213	CCSER1	intronic	A	4.66 (1.76-12.30)	0.001923	NA	NA	6.07 (1.79-20.65)	0.003875	5.15 (1.11-23.93)	0.03665	3.84 (0.99-14.94)	0.05244	6.76 (1.57-29.17)	0.01044
5	rs143025350	LINC01194	intergenic	A	NA	NA	0.25 (0.03-1.95)	0.1873	NA	NA	0.06 (0.01-0.43)	0.005462	0.09 (0.01-0.63)	0.01613	NA	NA
7	rs143566843	OR2A14	intergenic	A	0.08 (0.02-0.35)	0.0006632	0.20 (0.02-1.67)	0.1366	0.05 (0.01-0.40)	0.004383	0.17 (0.04-0.75)	0.01919	0.14 (0.02-1.05)	0.05585	0.10 (0.02-0.42)	0.001825
4	rs147972672	SLIT2	intronic	C	3.78 (1.40-10.16)	0.008495	9.79 (1.21-79.01)	0.03222	2.02 (0.76-5.35)	0.1581	NA	NA	4.9 (0.99-24.58)	0.05142	3.14 (1.06-9.34)	0.0398
17	rs144335589	GRN	intergenic	A	7.06 (2.10-23.75)	0.001598	2.43 (0.44-13.43)	0.3075	5.16 (1.14-23.41)	0.03331	5.39 (1.54-18.87)	0.008366	4.4 (1.17-16.77)	0.02896	5.25 (1.20-23.09)	0.02809
3	rs73832011	RBMS3-AS3	ncRNA_intronic	A	3.20 (1.17-8.77)	0.02381	NA	NA	4.06 (1.15-14.33)	0.02952	5.18 (1.11-24.06)	0.03599	8.38 (1.83-38.45)	0.006267	2.76 (0.77-9.82)	0.1182

## Sheet: Supplementary Table3
Supplementary Table 3. Stratified analysis of GC dataset.
Chr.	rsID	Nearest Gene	Location	Minor Allele	Sex				Age				Smoking status
					Male		Female		≤ 60		> 60		Non-Smoker		Ever-Smoker
					OR (95% CI)	P	OR (95% CI)	P	OR (95% CI)	P	OR (95% CI)	P	OR (95% CI)	P	OR (95% CI)	P
22	rs78345670	LRP5L	intronic	G	18.86 (2.51-141.60)	0.004304	5.99 (1.32-27.24)	0.02059	6.20 (1.38-27.81)	0.01729	18.54 (2.46-139.90)	0.00462	11.38 (2.66-48.72)	0.00105	6.95 (0.85-56.73)	0.07041
5	rs141018877	FAM170A	intergenic	G	5.25 (2.00-13.79)	0.0007595	1.59 (0.45-5.70)	0.4735	2.19 (0.89-5.42)	0.08894	8.72 (1.99-38.12)	0.004012	2.28 (0.92-5.62)	0.07418	8.10 (1.85-35.47)	0.005487
12	rs112991728	TMEM119	exonic	A	0.04 (0.00-0.27)	0.001168	0.42 (0.08-2.158)	0.2961	0.27 (0.08-0.98)	0.04608	NA	NA	0.13 (0.04-0.42)	0.0007809	NA	NA
3	rs117472184	NSUN3	intergenic	A	0.05 (0.01-0.34)	0.002512	0.10 (0.01-0.80)	0.03024	0.08 (0.01-0.58)	0.0129	0.05 (0.01-0.41)	0.004619	0.05 (0.01-0.36)	0.003223	0.10 (0.01-0.75)	0.02518
10	rs1339820	EXOC6	3'-UTR	A	26.23 (3.55-194.10)	0.001377	7.46 (0.91-61.01)	0.06082	22.92 (3.08-170.60)	0.002228	10.68 (1.36-83.75)	0.02418	20.35 (2.72-152.50)	0.00336	13.00 (1.69-99.85)	0.01367
6	rs186150479	GRIK2	intergenic	A	0.10 (0.02-0.43)	0.001943	0.26 (0.03-2.35)	0.2304	NA	NA	0.22 (0.06-0.74)	0.01481	0.20 (0.05-0.88)	0.03337	0.07 (0.01-0.53)	0.0103
5	rs118010155	ARRDC3-AS1	intergenic	G	3.90 (1.29-11.81)	0.01599	NA	NA	4.66 (1.57-13.86)	0.005621	NA	NA	18.23 (2.42-137.40)	0.004841	2.99 (0.80-11.11)	0.1028
4	rs138911213	CCSER1	intronic	A	12.13 (2.85-51.65)	0.0007313	1.58 (0.55-4.48)	0.3942	2.75 (1.07-7.08)	0.03608	8.64 (1.98-37.78)	0.004169	3.00 (1.17-7.65)	0.02177	7.13 (1.61-31.56)	0.009702
5	rs143025350	LINC01194	intergenic	A	0.08 (0.02-0.35)	0.0006571	0.14 (0.02-1.12)	0.06408	0.18 (0.04-0.79)	0.02332	0.05 (0.01-0.37)	0.003361	0.09 (0.02-0.37)	0.0008702	0.12 (0.02-0.94)	0.04309
7	rs143566843	OR2A14	intergenic	A	0.13 (0.04-0.41)	0.0006229	0.42 (0.09-1.89)	0.2586	0.33 (0.12-0.86)	0.0229	NA	NA	0.16 (0.04-0.69)	0.0143	0.19 (0.06-0.65)	0.00795
4	rs147972672	SLIT2	intronic	C	6.25 (2.16-18.11)	0.0007272	1.76 (0.42-7.41)	0.4438	3.07 (1.11-8.49)	0.0312	7.51 (1.70-33.23)	0.007854	5.28 (1.52-18.31)	0.008796	3.56 (1.15-10.75)	0.02803
17	rs144335589	GRN	intergenic	A	8.07 (2.41-27.00)	0.0006973	2.48 (0.64-9.68)	0.1911	5.89 (1.72-20.21)	0.004812	4.66 (1.32-16.44)	0.01684	5.36 (1.82-15.76)	0.002299	5.03 (1.09-23.08)	0.03793
3	rs73832011	RBMS3-AS3	ncRNA_intronic	A	6.21 (1.82-21.17)	0.003516	2.13 (0.63-7.13)	0.222	2.19 (0.83-5.81)	0.114	14.02 (1.83-107.60)	0.01108	3.84 (1.42-10.40)	0.008165	3.92 (0.83-18.58)	0.0852

## Sheet: Supplementary Table4
Supplementary Table 4. Stratified analysis of CRC dataset.
Chr.	rsID	Nearest Gene	Location	Minor Allele	Sex				Age				Smoking status
					Male		Female		≤ 60		> 60		Non-Smoker		Ever-Smoker
					OR(95% CI)	P	OR(95% CI)	P	OR(95% CI)	P	OR(95% CI)	P	OR(95% CI)	P	OR(95% CI)	P
22	rs78345670	LRP5L	intronic	G	12.09 (2.84-51.47)	0.0007496	3.17 (0.87-11.61)	0.08149	6.46 (1.45-28.78)	0.01438	6.87 (2.03-23.25)	0.001953	5.86 (1.76-19.51)	0.003928	8.23 (1.73-39.18)	0.008149
5	rs141018877	FAM170A	intergenic	G	3.41 (1.45-8.00)	0.00483	3.20 (0.87-11.71)	0.07927	2.64 (1.02-6.80)	0.04445	4.35 (1.46-13.02)	0.008509	2.80 (1.14-6.90)	0.02493	6.09 (1.63-22.80)	0.007296
12	rs112991728	TMEM119	exonic	A	0.08 (0.02-0.36)	0.0008471	0.18 (0.02-1.59)	0.1238	0.19 (0.04-0.87)	0.0327	0.05 (0.01-0.40)	0.004403	0.11 (0.03-0.38)	0.0004484	NA	NA
3	rs117472184	NSUN3	intergenic	A	0.30 (0.10-0.88)	0.02911	0.18 (0.04-0.84)	0.02881	0.43 (0.14-1.31)	0.136	0.13 (0.03-0.58)	0.007411	0.27 (0.10-0.74)	0.01082	0.29 (0.04-2.36)	0.2455
10	rs1339820	EXOC6	3'-UTR	A	6.66 (1.50-29.63)	0.01277	4.77 (1.04-21.91)	0.04462	4.86 (0.57-41.75)	0.1496	6.14 (1.80-20.95)	0.00379	6.99 (1.63-30.01)	0.008917	5.88 (0.61-56.92)	0.1264
6	rs186150479	GRIK2	intergenic	A	0.14 (0.04-0.48)	0.001486	NA	NA	0.11 (0.01-0.85)	0.0342	0.11 (0.03-0.47)	0.002862	0.06 (0.01-0.48)	0.007856	0.32 (0.07-1.40)	0.1304
5	rs118010155	ARRDC3-AS1	intergenic	G	2.57 (0.99-6.65)	0.05262	6.25 (1.40-27.88)	0.01631	3.73 (1.23-11.31)	0.02017	3.28 (1.06-10.12)	0.03884	3.48 (1.19-10.25)	0.02329	4.02 (1.19-13.56)	0.02466
4	rs138911213	CCSER1	intronic	A	4.61 (1.55-13.68)	0.005977	2.29 (0.80-6.56)	0.1234	2.96 (1.07-8.22)	0.03684	3.77 (1.24-11.44)	0.01903	2.26 (1.02-5.03)	0.0454	7.83 (0.87-70.64)	0.06656
5	rs143025350	LINC01194	intergenic	A	NA	NA	0.49 (0.17-1.39)	0.1806	0.10 (0.01-0.80)	0.02966	0.23 (0.08-0.69)	0.008424	0.19 (0.07-0.52)	0.001056	NA	NA
7	rs143566843	OR2A14	intergenic	A	0.15 (0.04-0.49)	0.001817	0.74 (0.20-2.79)	0.6603	0.22 (0.06-0.76)	0.01739	0.31 (0.10-0.94)	0.03806	0.48 (0.18-1.26)	0.137	NA	NA
4	rs147972672	SLIT2	intronic	C	3.91 (1.29-11.85)	0.01585	2.99 (0.80-11.14)	0.1023	2.20 (0.76-6.37)	0.1477	6.8 (1.54-30.48)	0.01161	3.58 (1.03-12.42)	0.04451	4.6 (1.4-15.31)	0.01166
17	rs144335589	GRN	intergenic	A	3.06 (0.83-11.37)	0.09412	4.36 (1.46-13.00)	0.008265	3.6 (1.00-13.04)	0.04955	4.07 (1.35-12.24)	0.0126	3.50(1.33-9.18)	0.01111	1.96 (0.27-14.03)	0.5032
3	rs73832011	RBMS3-AS3	ncRNA_intronic	A	3.49 (1.28-9.52)	0.0146	4.49 (1.28-15.74)	0.01906	3.91 (1.10-13.95)	0.03548	3.89 (1.44-10.50)	0.007268	4.93 (1.72-14.13)	0.002971	1.45 (0.32-6.56)	0.6283

## Sheet: Supplementary Table5
Supplementary Table 5. External dataset validation of 28 SNPs that passed 10-8 in overall meta-analysis.
Chr.	rsID	Position(GRCh37)	Nearest Gene	Alleles (Minor/Major)	ESCC validation				GC validation				CRC validation
					Case/control No.	OR(95%CI)	P-value		Case/control No.	OR(95%CI)	P-value		Case/control No.	OR(95%CI)	P-value
22	rs78345670	25768387	LRP5L	G/A	2031/2044	0.98(0.65-1.48)	0.9168		10254/10914	1.08 (0.90-1.28)	0.411		1316/2207	0.58 (0.26-1.28)	0.1787
12	rs112991728	108985479	TMEM119	A/G	2031/2044	1.05(0.3-3.69)	0.9445		3771/5426	1.17 (0.81-1.69)	0.403		1316/2207	0.86 (0.21-3.54)	0.8303
21	rs12626268	21506413	LINC02573	A/G	2031/2044	0.87(0.66-1.15)	0.328		10254/10914	0.92 (0.81-1.05)	0.22		NA	NA	NA
6	rs186150479	103166862	GRIK2	A/G	2031/2044	0.98(0.55-1.76)	0.9553		10254/10914	0.84 (0.68-1.03)	0.094		1316/2207	1.08 (0.64-1.81)	0.7804
3	rs138051406	175185756	NAALADL2	A/G	2031/2044	1.10(0.77-1.58)	0.6045		10254/10914	0.89 (0.76-1.05)	0.182		1316/2207	1.02 (0.68-1.54)	0.9095
5	rs118010155	91512856	ARRDC3-AS1	G/A	2031/2044	0.61(0.32-1.13)	0.1171		9248/8641	1.19 (0.88-1.59)	0.266		1316/2207	1.99 (0.17-23.08)	0.5817
3	rs117472184	94074992	NSUN3	A/G	2031/2044	0.84(0.61-1.16)	0.2942		10254/10914	0.92 (0.79-1.08)	0.329		1316/2207	0.78 (0.54-1.12)	0.1786
4	rs138911213	91232658	CCSER1	A/G	2031/2044	1.37(0.89-2.12)	0.1477		10254/10914	1.09 (0.90-1.31)	0.367		1316/2207	1.17 (0.46-2.97)	0.7352
17	rs375069068	456300	VPS53	G/A	2031/2044	1.35(0.79-2.3)	0.2737		10254/10914	1.23 (1.03-1.47)	0.024		NA	NA	NA
7	rs143566843	143825030	OR2A14	A/C	NA	NA	NA		10254/10914	1.20 (0.99-1.46)	0.068		1316/2207	1.20 (0.55-2.61)	0.6398
5	rs141018877	119039048	FAM170A	G/A	2031/2044	0.58(0.36-0.95)	0.0316		9704/9759	1.05 (0.83-1.33)	0.657		1316/2207	0.91 (0.38-2.16)	0.831
20	rs187290461	13557046	TASP1	A/C	2031/2044	0.82(0.47-1.43)	0.4743		9248/8641	0.83 (0.69-1.00)	0.056		1316/2207	0.59 (0.23-1.52)	0.274
5	rs143025350	12823679	LINC01194	A/G	2031/2044	1.01(0.56-1.82)	0.9709		10254/10914	0.98 (0.81-1.18)	0.815		1316/2207	1.70 (0.90-3.20)	0.1017
17	rs144335589	42414833	GRN	A/G	NA	NA	NA		9704/9759	1.12 (0.87-1.45)	0.386		1316/2207	0.95 (0.54-1.67)	0.8527
10	rs1339820	94818382	EXOC6	A/C	2031/2044	1.18(0.73-1.91)	0.4972		10254/10914	1.28 (1.03-1.60)	0.027		1316/2207	0.44 (0.24-0.81)	0.008128
4	rs147972672	20614923	SLIT2	C/A	2031/2044	1.07(0.75-1.54)	0.7032		10254/10914	0.92 (0.75-1.12)	0.386		1316/2207	0.72 (0.43-1.19)	0.1969
16	rs75797074	48238051	ABCC11	A/G	2031/2044	0.53(0.33-0.85)	0.008		2146/3326	1.26 (0.87-1.84)	0.221		1316/2207	0.40 (0.22-0.72)	0.00213
5	rs190110285	53039189	LINC02105	G/A	2031/2044	0.89(0.54-1.46)	0.6389		9704/9759	0.81 (0.65-1.01)	0.057		1316/2207	1.01 (0.57-1.79)	0.9814
2	rs78044324	32745738	BIRC6	A/G	2031/2044	1.33(0.69-2.57)	0.3951		9248/8641	0.93 (0.74-1.17)	0.555		NA	NA	NA
19	rs142548082	20722817	ZNF737	C/A	NA	NA	NA		9248/8641	0.85 (0.61-1.18)	0.326		1316/2207	0.60 (0.07-5.51)	0.6549
6	rs181758104	27937858	OR1F12	G/A	2031/2044	0.58(0.33-1.03)	0.0632		9248/8641	0.95 (0.71-1.28)	0.747		1316/2207	2.05 (0.33-12.83)	0.4417
3	rs73832011	29317526	RBMS3-AS3	A/G	2031/2044	1.00(0.64-1.57)	0.9974		10254/10914	0.90 (0.74-1.10)	0.305		1316/2207	0.47 (0.22-1.02)	0.05555
8	rs181228193	34823348	LINC01288	A/G	NA	NA	NA		9248/8641	0.97 (0.77-1.22)	0.803		1316/2207	0.70 (0.33-1.47)	0.3466
3	rs147423599	163944952	MIR1263	G/A	2031/2044	1.30(0.84-1.99)	0.2343		9248/8641	0.93 (0.78-1.12)	0.481		1316/2207	0.69 (0.31-1.51)	0.3469
7	rs858282	23250035	NUP42	G/A	2031/2044	1.02(0.71-1.47)	0.8968		10254/10914	1.10 (0.93-1.30)	0.259		1316/2207	0.97 (0.59-1.57)	0.8898
18	rs146800802	70415028	NETO1	A/G	2031/2044	1.03(0.72-1.47)	0.8797		9704/9759	1.00 (0.83-1.22)	0.989		1316/2207	1.31 (0.54-3.16)	0.5543
10	rs74155172	107290124	LINC02627	A/C	2031/2044	0.99(0.67-1.48)	0.9708		10254/10914	1.08 (0.89-1.30)	0.442		1316/2207	0.84 (0.52-1.35)	0.4652
4	rs112678952	4166425	OTOP1	A/C	2031/2044	0.55(0.31-0.98)	0.0425		10254/10914	0.91 (0.70-1.17)	0.443		1316/2207	0.76 (0.28-2.08)	0.5925

## Sheet: Supplementary Table6
Supplementary Table 6. Included SNPs in the 20 significant genes revealed by SKAT-O.
Gene	rsID of SNPs
EXOC6	rs11187196, rs835259, rs1339820a
LRP5L	rs78345670a, rs369562860
MIR1263,LINC01324	rs147423599, rs370344632, rs147895362, rs75389424, rs181536712
EPDR1,STARD3NL	rs140228593, rs117318597
LINC01288,UNC5D	rs10089466, rs181228193, rs180896853, rs144411817
LINC01683,LINC02573	rs145600456, rs114859027, rs114230626, rs12626268, rs187325925, rs11700541
LINC02156,RPAP3	rs138206076, rs149985021, rs1232965, rs1238777
LRP3	rs3786930, rs11539586
MIR548XHG,LINC01683	rs2825175,rs1540003, rs114514923, rs456340, rs7277698, rs117344759, rs111935591, rs62212660, rs151203117, rs137886842, rs56095593, rs73326150, rs17003317
NAALADL2	rs16865760, rs71310601, rs373723843, rs62287676, rs148913581, rs113401726, rs9862533, rs192238212, rs138857858, rs138051406, rs28653463, rs75670623, rs375248753
NETO1	rs11872196, rs146800802
NSUN3,MIR6730	rs186684812, rs76984090, rs77363113, rs117472184, rs116742830, rs78451903, rs17749394, rs62265512
SEPTIN9	rs74894972, rs12601624, rs72896159, rs148982072
TASP1	rs77175041, rs11696499, rs79303438, rs138411431, rs78582838, rs187290461
TPSD1,UBE2I	rs146973853, rs143016799
ZNF737	rs142548082, rs142946515
ABCC11	rs16945916, rs181009434, rs12443685, rs11866251, rs75797074, rs8047091, rs16945988, rs11865596
MYCBP2	rs149264610, rs151027249, rs9544446
FAM170A,PRR16	rs2431377, rs113997793, rs141018877, rs75514813, rs182018833, rs144023081, rs145702582, rs114835919, rs111936940, rs351120, rs114289123, rs114669320
SLC22A2	rs78451863, rs145450955
a. Two included loci were also significant in the ASSET-based meta-analysis.

## Sheet: Supplementary Table 7
Supplementary Table 7. Results of pathway enrichment analysis of ESCC.
ONTOLOGY	ID	Description	GeneRatioa	BgRatiob	P-value	FDR	geneID
CC	GO:0032279	asymmetric synapse	35/637	323/19594	4.86017e-10	1.20289e-07	ALS2/ANKS1B/BAALC/BMPR2/CACNG3/CADM1/CAP2/CDH2/CRTC1/DLG2/DLG5/DLGAP2/FYN/GRIA1/GRIA2/GRIK2/GRM5/KCND2/NETO1/NLGN1/NOS1/OPRD1/PTCH1/SIPA1L1/SORCS3/SYN3/PLEKHA5/ABHD17B/ERBB4/SLC1A1/P2RY1/CLSTN2/SHISA6/ADRA2A/SLITRK3
CC	GO:0098984	neuron to neuron synapse	37/637	347/19594	2.43727e-10	1.20289e-07	ALS2/ANKS1B/BAALC/BMPR2/CACNG3/CADM1/CAP2/CDH2/CRTC1/DLG2/DLG5/DLGAP2/FYN/GRIA1/GRIA2/GRIK2/GRM5/KCND2/NETO1/NLGN1/NOS1/OPRD1/PTCH1/SIPA1L1/SORCS3/SYN3/SYT1/PLEKHA5/ABHD17B/ERBB4/PTPRD/SLC1A1/P2RY1/CLSTN2/SHISA6/ADRA2A/SLITRK3
CC	GO:0014069	postsynaptic density	34/637	318/19594	1.22688e-09	2.02436e-07	ALS2/ANKS1B/BAALC/BMPR2/CACNG3/CADM1/CAP2/CDH2/CRTC1/DLG2/DLG5/DLGAP2/FYN/GRIA1/GRIA2/GRIK2/GRM5/KCND2/NETO1/NLGN1/NOS1/OPRD1/PTCH1/SIPA1L1/SORCS3/SYN3/PLEKHA5/ABHD17B/ERBB4/P2RY1/CLSTN2/SHISA6/ADRA2A/SLITRK3
CC	GO:0042383	sarcolemma	20/637	131/19594	8.75645e-09	8.66889e-07	ANK2/ASB3/CAVIN4/CDH2/DYSF/NOS1/OBSCN/PPP3R1/RYR2/SGCE/SGCG/SNTG2/UTRN/VCL/COL6A3/SLC27A6/CAV2/SGCZ/SYNM/AQP4
CC	GO:0099572	postsynaptic specialization	34/637	341/19594	7.41741e-09	8.66889e-07	ALS2/ANKS1B/BAALC/BMPR2/CACNG3/CADM1/CAP2/CDH2/CRTC1/DLG2/DLG5/DLGAP2/FYN/GRIA1/GRIA2/GRIK2/GRM5/KCND2/NETO1/NLGN1/NOS1/OPRD1/PTCH1/SIPA1L1/SORCS3/SYN3/PLEKHA5/ABHD17B/ERBB4/P2RY1/CLSTN2/SHISA6/ADRA2A/SLITRK3
CC	GO:0099634	postsynaptic specialization membrane	17/637	116/19594	2.09612e-07	1.7293e-05	CACNG3/CDH2/DLG2/GRIA1/GRIA2/GRM5/KCND2/NETO1/NLGN1/OPRD1/SORCS3/ABHD17B/ERBB4/CLSTN2/SHISA6/ADRA2A/SLITRK3
BP	GO:0007409	axonogenesis	40/624	430/18800	4.62332e-09	2.01643e-05	ALS2/BMPR2/CDH2/CDKL3/CHL1/CTNNA2/DSCAM/EMB/EPHA3/FYN/GLI3/LGR6/LHX4/MYCBP2/MYPN/NFASC/NRXN3/PLXNA4/PTCH1/PTEN/PTPRM/PTPRZ1/RELN/RET/RNF6/ROBO1/ROBO2/RTN4R/RUFY3/SIPA1L1/SLIT2/TIAM1/VCL/ZFYVE27/TRIO/EPHB1/UNC5D/NR4A2/EFNA5/SLITRK3
BP	GO:0033555	multicellular organismal response to stress	15/624	73/18800	1.3527e-08	2.01643e-05	ALS2/BRINP1/DBH/GRIK2/NOS1/PIRT/PTEN/RELN/RET/SLC1A1/NPAS2/NR4A2/EIF4E/ADRB1/ADRA2A
BP	GO:0061564	axon development	42/624	479/18800	1.07681e-08	2.01643e-05	ALS2/BMPR2/CDH2/CDKL3/CHL1/CNR1/CTNNA2/DSCAM/EMB/EPHA3/FYN/GLI3/LGR6/LHX4/MYCBP2/MYPN/NFASC/NRXN3/PLXNA4/PTCH1/PTEN/PTPRM/PTPRZ1/RELN/RET/RNF6/ROBO1/ROBO2/RTN4R/RUFY3/SIPA1L1/SLIT2/TIAM1/TSPAN2/VCL/ZFYVE27/TRIO/EPHB1/UNC5D/NR4A2/EFNA5/SLITRK3
CC	GO:0099699	integral component of synaptic membrane	19/637	149/19594	3.84266e-07	2.71731e-05	CACNG3/CDH2/CNR1/GRIA1/GRM5/HTR2A/KCND2/NETO1/NLGN1/OPRD1/PTPRA/SORCS3/ERBB4/PTPRD/P2RY1/CLSTN2/SHISA6/ADRA2A/SLITRK3
CC	GO:0097060	synaptic membrane	32/637	373/19594	6.48389e-07	3.67415e-05	ANK2/CACNG3/CDH2/CDH8/CNR1/DENND1A/DLG2/GABRB3/GABRR2/GRIA1/GRIA2/GRIK2/GRM5/HTR2A/KCND2/NETO1/NLGN1/OPRD1/PTPRA/SORCS3/SYT1/UTRN/ABHD17B/ERBB4/PTPRD/FARP1/GABRP/P2RY1/CLSTN2/SHISA6/ADRA2A/SLITRK3
CC	GO:0098978	glutamatergic synapse	29/637	319/19594	6.68027e-07	3.67415e-05	ARHGAP22/CACNG3/CDH1/CDH8/CNR1/CRTC1/DLGAP2/GRIA1/GRIK2/GRM5/HTR2A/KCND2/NETO1/NLGN1/PLCB1/RTN4R/SORCS3/SYN3/SYT1/PLEKHA5/ERBB4/PTPRD/FARP1/EPHB1/EIF4E/P2RY1/CLSTN2/SHISA6/ADRA2A
CC	GO:0045211	postsynaptic membrane	26/637	271/19594	9.14944e-07	4.42357e-05	ANK2/CACNG3/CDH2/DLG2/GABRB3/GABRR2/GRIA1/GRIA2/GRIK2/GRM5/HTR2A/KCND2/NETO1/NLGN1/OPRD1/SORCS3/UTRN/ABHD17B/ERBB4/FARP1/GABRP/P2RY1/CLSTN2/SHISA6/ADRA2A/SLITRK3
CC	GO:0098839	postsynaptic density membrane	14/637	89/19594	1.02859e-06	4.42357e-05	CACNG3/DLG2/GRIA1/GRIA2/GRM5/NETO1/OPRD1/SORCS3/ABHD17B/ERBB4/CLSTN2/SHISA6/ADRA2A/SLITRK3
CC	GO:0099060	integral component of postsynaptic specialization membrane	13/637	77/19594	1.08888e-06	4.42357e-05	CACNG3/CDH2/GRIA1/KCND2/NETO1/NLGN1/OPRD1/SORCS3/ERBB4/CLSTN2/SHISA6/ADRA2A/SLITRK3
CC	GO:0099240	intrinsic component of synaptic membrane	19/637	160/19594	1.16175e-06	4.42357e-05	CACNG3/CDH2/CNR1/GRIA1/GRM5/HTR2A/KCND2/NETO1/NLGN1/OPRD1/PTPRA/SORCS3/ERBB4/PTPRD/P2RY1/CLSTN2/SHISA6/ADRA2A/SLITRK3
CC	GO:0098948	intrinsic component of postsynaptic specialization membrane	13/637	80/19594	1.70789e-06	6.0386e-05	CACNG3/CDH2/GRIA1/KCND2/NETO1/NLGN1/OPRD1/SORCS3/ERBB4/CLSTN2/SHISA6/ADRA2A/SLITRK3
BP	GO:0051056	regulation of small GTPase mediated signal transduction	30/624	299/18800	7.702e-08	8.61084e-05	ABRA/ALS2/ARFGEF3/ARHGAP22/ARHGAP29/ARHGEF18/CAVIN4/CGNL1/CHN2/DENND1A/DNMBP/FAM13A/OBSCN/PDGFRB/PREX1/RALGAPB/RAP1GAP2/RELN/RIPOR2/ROBO1/RTN4R/SCAI/SHOC2/SIPA1L1/SLIT2/TIAM1/TRIM67/TRIO/HEG1/KIF14
CC	GO:0099061	integral component of postsynaptic density membrane	10/637	51/19594	4.71155e-06	0.000155481	CACNG3/GRIA1/NETO1/OPRD1/SORCS3/ERBB4/CLSTN2/SHISA6/ADRA2A/SLITRK3
CC	GO:0099055	integral component of postsynaptic membrane	15/637	118/19594	6.6448e-06	0.000205574	CACNG3/CDH2/GRIA1/GRM5/HTR2A/KCND2/NETO1/NLGN1/OPRD1/SORCS3/ERBB4/CLSTN2/SHISA6/ADRA2A/SLITRK3
BP	GO:0007411	axon guidance	25/624	234/18800	2.86302e-07	0.000231484	BMPR2/CHL1/DSCAM/EMB/EPHA3/FYN/GLI3/LGR6/LHX4/MYCBP2/MYPN/NFASC/NRXN3/PLXNA4/PTCH1/PTPRM/RELN/RET/ROBO1/ROBO2/SLIT2/TRIO/EPHB1/UNC5D/EFNA5
BP	GO:0097485	neuron projection guidance	25/624	235/18800	3.10578e-07	0.000231484	BMPR2/CHL1/DSCAM/EMB/EPHA3/FYN/GLI3/LGR6/LHX4/MYCBP2/MYPN/NFASC/NRXN3/PLXNA4/PTCH1/PTPRM/RELN/RET/ROBO1/ROBO2/SLIT2/TRIO/EPHB1/UNC5D/EFNA5
CC	GO:0099146	intrinsic component of postsynaptic density membrane	10/637	54/19594	8.08268e-06	0.000235349	CACNG3/GRIA1/NETO1/OPRD1/SORCS3/ERBB4/CLSTN2/SHISA6/ADRA2A/SLITRK3
CC	GO:0098936	intrinsic component of postsynaptic membrane	15/637	123/19594	1.10905e-05	0.000304988	CACNG3/CDH2/GRIA1/GRM5/HTR2A/KCND2/NETO1/NLGN1/OPRD1/SORCS3/ERBB4/CLSTN2/SHISA6/ADRA2A/SLITRK3
MF*	GO:0030165	PDZ domain binding	14/626	82/18410	6.2204e-07	0.000501364	ACOX1/ARHGAP29/CACNG3/CADM1/GRIA1/GRIK2/KIDINS220/NLGN1/PTEN/SNTG2/NKD1/ADRB1/SHISA6/KIF14
CC	GO:0045121	membrane raft	26/637	326/19594	2.59502e-05	0.000676071	ANK2/ARID3A/BAALC/BMPR2/CAVIN4/CDH1/CDH2/CNR1/FYN/HTR2A/KCND2/KDR/NOS1/OPRD1/PTCH1/RET/RTN4R/SPRED1/SYNJ2/TLR1/ANGPT1/SLC1A1/EPHB1/EFNA5/CAV2/PDPN
CC	GO:0098857	membrane microdomain	26/637	327/19594	2.73475e-05	0.000676852	ANK2/ARID3A/BAALC/BMPR2/CAVIN4/CDH1/CDH2/CNR1/FYN/HTR2A/KCND2/KDR/NOS1/OPRD1/PTCH1/RET/RTN4R/SPRED1/SYNJ2/TLR1/ANGPT1/SLC1A1/EPHB1/EFNA5/CAV2/PDPN
BP	GO:0001654	eye development	32/624	379/18800	1.41673e-06	0.000905091	ADAMTS18/BMP4/BMPR2/CEP290/CHD7/DSCAM/FBN1/FBN2/FGF9/FLT1/GLI3/KDR/LRP5L/MAX/OLFM3/PBX3/PDGFRB/PTPRM/RET/RP1/SH3PXD2B/SPRED1/TSPAN12/MFAP5/SP3/COL8A1/ALDH1A2/SLC1A1/EPHB1/PLAAT1/PTF1A/CITED2
BP	GO:0150063	visual system development	32/624	383/18800	1.7756e-06	0.000992558	ADAMTS18/BMP4/BMPR2/CEP290/CHD7/DSCAM/FBN1/FBN2/FGF9/FLT1/GLI3/KDR/LRP5L/MAX/OLFM3/PBX3/PDGFRB/PTPRM/RET/RP1/SH3PXD2B/SPRED1/TSPAN12/MFAP5/SP3/COL8A1/ALDH1A2/SLC1A1/EPHB1/PLAAT1/PTF1A/CITED2
BP	GO:0048880	sensory system development	32/624	389/18800	2.47372e-06	0.00111692	ADAMTS18/BMP4/BMPR2/CEP290/CHD7/DSCAM/FBN1/FBN2/FGF9/FLT1/GLI3/KDR/LRP5L/MAX/OLFM3/PBX3/PDGFRB/PTPRM/RET/RP1/SH3PXD2B/SPRED1/TSPAN12/MFAP5/SP3/COL8A1/ALDH1A2/SLC1A1/EPHB1/PLAAT1/PTF1A/CITED2
BP	GO:0042596	fear response	9/624	37/18800	2.49758e-06	0.00111692	ALS2/BRINP1/DBH/GRIK2/SLC1A1/NPAS2/EIF4E/ADRB1/ADRA2A
BP	GO:0048592	eye morphogenesis	18/624	154/18800	3.69465e-06	0.00142396	BMP4/CEP290/DSCAM/FBN1/FBN2/GLI3/KDR/OLFM3/PTPRM/RP1/TSPAN12/MFAP5/SP3/COL8A1/SLC1A1/EPHB1/PTF1A/CITED2
BP	GO:0031346	positive regulation of cell projection organization	29/624	341/18800	3.821e-06	0.00142396	BMPR2/CDKL3/CNR1/CRTC1/DSCAM/EPHA3/FYN/HTT/KIDINS220/MNS1/NLGN1/PLXNA4/RELN/RET/RIPOR2/ROBO1/ROBO2/RP1/RUFY3/SEPTIN9/SLIT2/TIAM1/TRIM67/ZFYVE27/ZNF804A/ITGA6/PTPRD/EFNA5/CDC42EP3
BP	GO:0050807	regulation of synapse organization	21/624	209/18800	6.71426e-06	0.00212901	ADGRB3/ARHGAP22/CDH2/CDH8/CTNNA2/DLG5/FYN/NLGN1/PTEN/RELN/ROBO2/SIPA1L1/VSTM5/ZNF804A/ABHD17B/PTPRD/FARP1/EPHB1/EFNA5/CLSTN2/SLITRK3
BP	GO:0090066	regulation of anatomical structure size	36/624	487/18800	6.84327e-06	0.00212901	ALS2/BMPR2/CAPZA3/CD38/CDKL3/CLCN6/CPS1/DBH/DSCAM/FCHSD1/FCHSD2/HTR2A/KANK4/NOS1/PLOD3/PLXNA4/PPARD/PTEN/RAP1GAP2/RET/RNF6/RPTOR/RTN4R/RUFY3/SLC12A5/SLIT2/ZFYVE27/PRR16/ADRB2/EFNA5/AGTR1/P2RY1/ADRB1/AQP4/CDC42EP3/ADRA2A
BP	GO:0050804	modulation of chemical synaptic transmission	33/624	429/18800	7.25523e-06	0.00212901	CACNG3/CD38/CDH1/CDH2/CNR1/CRTC1/DLGAP2/FYN/GRIA1/GRIK2/GRM5/GRM8/HTR2A/NETO1/NLGN1/PLCB1/PTEN/PTPRA/RELN/SIPA1L1/SORCS3/SYN3/SYT1/RGS4/PTPRD/SLC1A1/ADRB2/EPHB1/EIF4E/P2RY1/CLSTN2/SHISA6/ADRA2A
BP	GO:0099177	regulation of trans-synaptic signaling	33/624	430/18800	7.61722e-06	0.00212901	CACNG3/CD38/CDH1/CDH2/CNR1/CRTC1/DLGAP2/FYN/GRIA1/GRIK2/GRM5/GRM8/HTR2A/NETO1/NLGN1/PLCB1/PTEN/PTPRA/RELN/SIPA1L1/SORCS3/SYN3/SYT1/RGS4/PTPRD/SLC1A1/ADRB2/EPHB1/EIF4E/P2RY1/CLSTN2/SHISA6/ADRA2A
BP	GO:0090596	sensory organ morphogenesis	24/624	266/18800	9.69474e-06	0.00255029	BMP4/CEP290/CHD7/DSCAM/FBN1/FBN2/FGF9/GLI3/KDR/LRIG1/OLFM3/PTPRM/RP1/TSPAN12/MFAP5/SP3/COL8A1/CYP26B1/OTOP1/SLC1A1/EPHB1/PTF1A/TBX3/CITED2
BP	GO:0050803	regulation of synapse structure or activity	21/624	215/18800	1.04138e-05	0.00258726	ADGRB3/ARHGAP22/CDH2/CDH8/CTNNA2/DLG5/FYN/NLGN1/PTEN/RELN/ROBO2/SIPA1L1/VSTM5/ZNF804A/ABHD17B/PTPRD/FARP1/EPHB1/EFNA5/CLSTN2/SLITRK3
BP	GO:0034329	cell junction assembly	32/624	420/18800	1.20963e-05	0.00270473	ADGRB3/ANK2/CBLN4/CDH1/CDH18/CDH2/CDH8/DLG5/DSCAM/EPHA3/GABRB3/KDR/MPP7/NLGN1/PKP1/PKP2/PTEN/PTPRA/ROBO2/UGT8/VCL/VSTM5/ERBB4/ITGA6/PTPRD/FARP1/EPHB1/EFNA5/TBX5/HEG1/CLSTN2/SLITRK3
BP	GO:0050808	synapse organization	32/624	419/18800	1.15282e-05	0.00270473	ADGRB3/ALS2/ARHGAP22/CBLN4/CDH1/CDH2/CDH8/CTNNA2/DLG5/DSCAM/FYN/GABRB3/GRM5/NFASC/NLGN1/PPFIA4/PTEN/RELN/ROBO2/SIPA1L1/VSTM5/ZNF804A/ABHD17B/ERBB4/PTPRD/SLC1A1/FARP1/EPHB1/EFNA5/CLSTN2/SHISA6/SLITRK3
BP	GO:0035249	synaptic transmission, glutamatergic	13/624	94/18800	1.33739e-05	0.00284801	ALS2/CACNG3/CDH2/CDH8/CNR1/GRIA2/GRIK2/GRM5/GRM8/HTR2A/NLGN1/RELN/SYT1
BP	GO:0050770	regulation of axonogenesis	17/624	154/18800	1.47128e-05	0.00299071	BMPR2/CDH2/CDKL3/DSCAM/PLXNA4/PTEN/RET/RNF6/ROBO1/ROBO2/RTN4R/RUFY3/SIPA1L1/SLIT2/TIAM1/ZFYVE27/EFNA5
BP	GO:1902414	protein localization to cell junction	13/624	96/18800	1.68668e-05	0.00327948	ARHGEF18/CACNG3/CGNL1/DLG2/DLG5/MPP4/MPP7/NLGN1/RELN/VCL/ABHD17B/HEG1/SLITRK3
CC	GO:0016010	dystrophin-associated glycoprotein complex	5/637	17/19594	0.000159804	0.00346867	SGCE/SGCG/SNTG2/UTRN/SGCZ
CC	GO:0005912	adherens junction	16/637	172/19594	0.00016117	0.00346867	BMPR2/CDH1/CDH18/CDH2/CDH8/CTNNA2/FRMD5/MPP4/MPP7/PKP1/PKP2/PTPRM/TNKS1BP1/VCL/EFNA5/SYNM
CC	GO:0043197	dendritic spine	16/637	172/19594	0.00016117	0.00346867	ALS2/ANKS1B/APBA2/GRIA1/GRIA2/GRM5/KCND2/NLGN1/NOS1/OPRD1/SIPA1L1/ZNF804A/ABHD17B/SLC1A1/FARP1/SHISA6
CC	GO:0044309	neuron spine	16/637	173/19594	0.00017237	0.00355514	ALS2/ANKS1B/APBA2/GRIA1/GRIA2/GRM5/KCND2/NLGN1/NOS1/OPRD1/SIPA1L1/ZNF804A/ABHD17B/SLC1A1/FARP1/SHISA6
BP	GO:0010975	regulation of neuron projection development	32/624	431/18800	2.02743e-05	0.00377779	ADGRB3/BMPR2/CD38/CDH2/CDKL3/CNR1/CRTC1/CTNNA2/DSCAM/EPHA3/FYN/KIDINS220/NLGN1/PLXNA4/PTEN/RELN/RET/RNF6/ROBO1/ROBO2/RTN4R/RUFY3/SIPA1L1/SLIT2/TIAM1/TRIM67/ULK4/ZFYVE27/ZNF804A/ITGA6/PTPRD/EFNA5
BP	GO:0003018	vascular process in circulatory system	23/624	263/18800	2.43959e-05	0.00436395	ABCC1/BMPR2/CD38/CPS1/DBH/HTR2A/LRP3/NOS1/PLOD3/PPARD/SLC22A2/SLCO3A1/SLIT2/YES1/ANGPT1/SLC24A3/SLC1A1/ADRB2/AGTR1/P2RY1/ADRB1/ADRA2A/SLC22A3
BP	GO:0007416	synapse assembly	18/624	180/18800	3.21302e-05	0.00552639	ADGRB3/CBLN4/CDH1/CDH2/DLG5/DSCAM/GABRB3/NLGN1/PTEN/ROBO2/VSTM5/ERBB4/PTPRD/FARP1/EPHB1/EFNA5/CLSTN2/SLITRK3
BP	GO:0050890	cognition	25/624	306/18800	3.4536e-05	0.00572019	ABCA7/ADGRB3/BRINP1/CHD7/CHL1/CNR1/CRTC1/DBH/DNAH11/DOP1B/FYN/GRIA1/GRM5/HTR2A/HTT/NETO1/NRXN3/PLCB1/PTEN/PTPRZ1/RELN/SLC12A5/SORCS3/VIP/SLC1A1
BP	GO:0051962	positive regulation of nervous system development	23/624	270/18800	3.69068e-05	0.00589454	ADGRB3/BMPR2/CDKL3/DLG5/DSCAM/GLI3/GRM5/NLGN1/PLXNA4/PTPRZ1/RELN/ROBO1/ROBO2/RUFY3/SLIT2/TIAM1/VSTM5/ZFYVE27/PTPRD/EPHB1/EFNA5/CLSTN2/SLITRK3
CC	GO:0034703	cation channel complex	18/637	221/19594	0.000341178	0.00675532	CACNG3/CATSPERE/GRIA1/GRIA2/GRIK2/HCN2/KCND2/KCNF1/KCNG4/KCNIP1/KCNJ16/KCNS3/LRRC38/OLFM3/RYR2/SCN11A/SHISA6/CACHD1
BP	GO:0043010	camera-type eye development	26/624	330/18800	4.48494e-05	0.00691609	BMP4/BMPR2/CEP290/CHD7/DSCAM/FBN1/FBN2/FLT1/GLI3/KDR/LRP5L/MAX/PDGFRB/PTPRM/RET/RP1/SPRED1/TSPAN12/SP3/COL8A1/ALDH1A2/SLC1A1/EPHB1/PLAAT1/PTF1A/CITED2
BP	GO:0007215	glutamate receptor signaling pathway	9/624	52/18800	4.73835e-05	0.00706331	FYN/GRIA1/GRIA2/GRIK2/GRM5/GRM8/PLCB1/TRPM1/SLC1A1
BP	GO:0003279	cardiac septum development	13/624	106/18800	4.91244e-05	0.00708659	ADAMTS6/ANK2/BMP4/BMPR2/CHD7/DNAH11/ROBO1/ROBO2/SLIT2/TBX5/HEG1/TBX3/CITED2
CC	GO:0098982	GABA-ergic synapse	9/637	70/19594	0.000424958	0.00809054	CBLN4/CNR1/GABRR2/KCND2/PLCB1/ERBB4/EFNA5/ADRA2A/SLITRK3
CC	GO:0001527	microfibril	4/637	12/19594	0.000444692	0.00815269	FBN1/FBN2/LTBP1/MFAP5
CC	GO:0090665	glycoprotein complex	5/637	21/19594	0.000471778	0.00834036	SGCE/SGCG/SNTG2/UTRN/SGCZ
BP	GO:0006813	potassium ion transport	21/624	243/18800	6.46713e-05	0.00903781	ANK2/HCN2/HTR2A/KCND2/KCNF1/KCNG4/KCNIP1/KCNJ16/KCNS3/LRRC38/NETO1/NOS1/SLC12A5/SLC24A5/VIP/KCNE4/SLC24A3/RGS4/KCNH5/ALG10B/ADRA2A
BP	GO:0007611	learning or memory	22/624	264/18800	7.51078e-05	0.0100792	ABCA7/ADGRB3/BRINP1/CNR1/CRTC1/DBH/DNAH11/FYN/GRIA1/GRM5/HTR2A/HTT/NETO1/NRXN3/PLCB1/PTEN/PTPRZ1/RELN/SLC12A5/SORCS3/VIP/SLC1A1
BP	GO:0003206	cardiac chamber morphogenesis	14/624	126/18800	7.66309e-05	0.0100792	BMP4/BMPR2/CHD7/DNAH11/PKP2/ROBO1/ROBO2/RYR2/SLIT2/TPM1/TBX5/HEG1/TBX3/CITED2
CC	GO:0097386	glial cell projection	6/637	33/19594	0.00060354	0.0103018	ABCA7/FYN/GRM5/NFASC/SLC1A1/AQP4
CC	GO:0034702	ion channel complex	21/637	294/19594	0.00066515	0.010975	CACNG3/CATSPERE/GABRB3/GABRR2/GRIA1/GRIA2/GRIK2/HCN2/KCND2/KCNF1/KCNG4/KCNIP1/KCNJ16/KCNS3/LRRC38/OLFM3/RYR2/SCN11A/GABRP/SHISA6/CACHD1
BP	GO:0051966	regulation of synaptic transmission, glutamatergic	10/624	70/18800	9.95193e-05	0.0125107	CACNG3/CDH2/CNR1/GRIK2/GRM5/GRM8/HTR2A/NLGN1/RELN/SYT1
BP	GO:0008361	regulation of cell size	17/624	179/18800	0.000100713	0.0125107	BMPR2/CDKL3/CLCN6/DSCAM/PLXNA4/PTEN/RAP1GAP2/RET/RNF6/RPTOR/RTN4R/RUFY3/SLC12A5/ZFYVE27/PRR16/EFNA5/AQP4
BP	GO:0060411	cardiac septum morphogenesis	10/624	71/18800	0.000112443	0.0135904	BMP4/BMPR2/CHD7/DNAH11/ROBO1/ROBO2/SLIT2/TBX5/TBX3/CITED2
BP	GO:0034765	regulation of ion transmembrane transport	32/624	476/18800	0.000134405	0.015067	ANK2/CACNG3/CEMIP/CHD7/FYN/GRM5/HTT/KCND2/KCNF1/KCNG4/KCNIP1/KCNJ16/KCNS3/LRRC38/NETO1/NLGN1/NOS1/PIRT/RELN/RYR2/SCN11A/STIM2/UTRN/XCL1/KCNE4/RGS4/ADRB2/KCNH5/ALG10B/SHISA6/GLRX/ADRA2A
BP	GO:0033674	positive regulation of kinase activity	32/624	476/18800	0.000134405	0.015067	ALS2/BMPR2/BTC/CCNYL3/CEMIP/CLU/COPS8/EPHA3/FAM20A/FLT1/GRM5/HTR2A/KDR/MNAT1/MOB2/MOB3B/NEK10/PDGFRB/RELN/RET/ROBO1/RPTOR/ANGPT1/ERBB4/SLC1A1/ADRB2/EPHB1/EFNA5/ADRA2A/FGF1/ADCYAP1/KIF14
BP	GO:2000463	positive regulation of excitatory postsynaptic potential	6/624	25/18800	0.000134767	0.015067	NETO1/NLGN1/PTEN/RELN/RGS4/ADRB2
BP	GO:0003205	cardiac chamber development	16/624	167/18800	0.000144279	0.0157369	ADAMTS6/ANK2/BMP4/BMPR2/CHD7/DNAH11/PKP2/ROBO1/ROBO2/RYR2/SLIT2/TPM1/TBX5/HEG1/TBX3/CITED2
BP	GO:0030326	embryonic limb morphogenesis	13/624	119/18800	0.000162772	0.0169283	BMP4/CHD7/FBN2/FGF9/GLI3/MBNL1/PTCH1/RSPO2/CYP26B1/ALDH1A2/TBX5/TBX3/CHST11
BP	GO:0035113	embryonic appendage morphogenesis	13/624	119/18800	0.000162772	0.0169283	BMP4/CHD7/FBN2/FGF9/GLI3/MBNL1/PTCH1/RSPO2/CYP26B1/ALDH1A2/TBX5/TBX3/CHST11
BP	GO:0051960	regulation of nervous system development	30/624	440/18800	0.000169248	0.0172018	ADGRB3/BMPR2/BRINP1/CDKL3/CHD7/DLG5/DSCAM/GLI3/GRM5/JAM2/NLGN1/PLXNA4/PTEN/PTPRZ1/RELN/RNF6/ROBO1/ROBO2/RTN4R/RUFY3/SLIT2/TIAM1/VSTM5/ZFYVE27/PTPRD/EPHB1/EFNA5/CLSTN2/SLITRK3/KIF14
BP	GO:0006024	glycosaminoglycan biosynthetic process	10/624	76/18800	0.000200388	0.0192268	CEMIP/HS3ST1/NDST3/NDST4/PDGFRB/ANGPT1/GALNT5/GCNT2/XYLT1/CHST11
BP	GO:0007266	Rho protein signal transduction	14/624	138/18800	0.000203627	0.0192268	ABRA/ARHGAP29/ARHGEF18/CAVIN4/PDGFRB/RIPOR2/ROBO1/RTN4R/SCAI/AGTR1/PDPN/HEG1/CDC42EP3/ADRA2A
BP	GO:0045926	negative regulation of growth	20/624	245/18800	0.000207187	0.0192268	BMP4/BMPR2/CDKL3/DCBLD2/IP6K2/MT2A/PPARD/PRDM11/PTCH1/PTEN/RNF6/RTN4R/SLIT2/RGS4/ADRB2/WFDC1/NKD1/TBX5/ADRB1/CITED2
BP	GO:0048593	camera-type eye morphogenesis	13/624	122/18800	0.000209105	0.0192268	BMP4/DSCAM/GLI3/KDR/PTPRM/RP1/TSPAN12/SP3/COL8A1/SLC1A1/EPHB1/PTF1A/CITED2
BP	GO:0098917	retrograde trans-synaptic signaling	4/624	10/18800	0.000215173	0.0192268	CNR1/NOS1/PLCB1/FARP1
BP	GO:0048813	dendrite morphogenesis	14/624	139/18800	0.00021968	0.0192268	ADGRB3/CDKL3/CTNNA2/DSCAM/FYN/KIDINS220/NLGN1/PHACTR1/PTEN/RELN/SIPA1L1/PTPRD/FARP1/EPHB1
BP	GO:0051965	positive regulation of synapse assembly	9/624	63/18800	0.00022043	0.0192268	ADGRB3/DLG5/NLGN1/VSTM5/PTPRD/EPHB1/EFNA5/CLSTN2/SLITRK3
BP	GO:0050772	positive regulation of axonogenesis	10/624	77/18800	0.000223568	0.0192268	BMPR2/DSCAM/PLXNA4/ROBO1/ROBO2/RUFY3/SLIT2/TIAM1/ZFYVE27/EFNA5
CC	GO:0060076	excitatory synapse	7/637	51/19594	0.00124071	0.0198113	CACNG3/GRIA1/GRIA2/NETO1/NLGN1/SYT1/SHISA6
CC	GO:0032281	AMPA glutamate receptor complex	5/637	26/19594	0.00133338	0.0206258	CACNG3/GRIA1/GRIA2/OLFM3/SHISA6
CC	GO:0099056	integral component of presynaptic membrane	8/637	67/19594	0.00143786	0.0215678	CDH2/CNR1/HTR2A/OPRD1/ERBB4/PTPRD/P2RY1/ADRA2A
BP	GO:0048638	regulation of developmental growth	24/624	329/18800	0.000279472	0.0235811	BMP4/BMPR2/CDKL3/CHD7/DSCAM/FGF9/PLCB1/PLXNA4/PPARD/PTCH1/PTEN/RNF6/RTN4R/RUFY3/SYT1/ZFYVE27/RGS4/ERBB4/ADRB2/EFNA5/NKD1/TBX5/ADRB1/CITED2
BP	GO:0003231	cardiac ventricle development	13/624	126/18800	0.00028813	0.0237289	BMP4/BMPR2/CHD7/PKP2/ROBO1/ROBO2/RYR2/SLIT2/TPM1/TBX5/HEG1/TBX3/CITED2
BP	GO:0048013	ephrin receptor signaling pathway	8/624	52/18800	0.000291836	0.0237289	ANKS1B/EPHA3/FYN/SIPA1L1/TIAM1/YES1/EPHB1/EFNA5
BP	GO:0006023	aminoglycan biosynthetic process	10/624	80/18800	0.000307009	0.0245169	CEMIP/HS3ST1/NDST3/NDST4/PDGFRB/ANGPT1/GALNT5/GCNT2/XYLT1/CHST11
BP	GO:0048640	negative regulation of developmental growth	12/624	111/18800	0.000317327	0.024656	BMP4/CDKL3/PTCH1/PTEN/RNF6/RTN4R/RGS4/ADRB2/NKD1/TBX5/ADRB1/CITED2
BP	GO:0030324	lung development	16/624	179/18800	0.000319778	0.024656	ADAMTSL2/BMP4/BMPR2/DLG5/FGF9/GLI3/KDR/PDGFRB/PLOD3/RSPO2/SP3/ALDH1A2/TBX5/PDPN/HEG1/FGF1
BP	GO:0021889	olfactory bulb interneuron differentiation	4/624	11/18800	0.000329266	0.0249572	ROBO1/ROBO2/SLIT2/ERBB4
CC	GO:0008328	ionotropic glutamate receptor complex	6/637	40/19594	0.00172546	0.0251207	CACNG3/GRIA1/GRIA2/GRIK2/OLFM3/SHISA6
BP	GO:0045860	positive regulation of protein kinase activity	27/624	396/18800	0.00035295	0.0263065	ALS2/BMPR2/BTC/CCNYL3/CEMIP/CLU/COPS8/FAM20A/FLT1/GRM5/HTR2A/MNAT1/MOB2/MOB3B/NEK10/PDGFRB/RELN/ROBO1/RPTOR/ANGPT1/SLC1A1/ADRB2/EFNA5/ADRA2A/FGF1/ADCYAP1/KIF14
BP	GO:0007190	activation of adenylate cyclase activity	6/624	30/18800	0.000392364	0.0281385	CAP2/TSHR/RXFP2/ADRB2/ADRB1/ADCYAP1
BP	GO:1901888	regulation of cell junction assembly	17/624	201/18800	0.000403052	0.0281385	ADGRB3/DLG5/EPHA3/KDR/NLGN1/PTEN/PTPRA/ROBO2/VCL/VSTM5/PTPRD/FARP1/EPHB1/EFNA5/TBX5/CLSTN2/SLITRK3
BP	GO:0030323	respiratory tube development	16/624	183/18800	0.000409542	0.0281385	ADAMTSL2/BMP4/BMPR2/DLG5/FGF9/GLI3/KDR/PDGFRB/PLOD3/RSPO2/SP3/ALDH1A2/TBX5/PDPN/HEG1/FGF1
BP	GO:0015844	monoamine transport	10/624	83/18800	0.000414989	0.0281385	CNR1/HTR2A/NOS1/SLC22A2/SYT1/VIP/P2RY1/SYT10/ADRA2A/SLC22A3
BP	GO:1904064	positive regulation of cation transmembrane transport	14/624	148/18800	0.000420207	0.0281385	ANK2/CACNG3/CEMIP/HTT/LRRC38/NOS1/PIRT/RELN/RYR2/STIM2/XCL1/ADRB2/ALG10B/GLRX
BP	GO:0060412	ventricular septum morphogenesis	7/624	42/18800	0.00042112	0.0281385	BMP4/BMPR2/ROBO1/ROBO2/SLIT2/TBX3/CITED2
BP	GO:0006022	aminoglycan metabolic process	13/624	131/18800	0.000421574	0.0281385	CEMIP/CEMIP2/CHIA/HS3ST1/IDUA/NDST3/NDST4/PDGFRB/ANGPT1/GALNT5/GCNT2/XYLT1/CHST11
BP	GO:0060541	respiratory system development	17/624	203/18800	0.000451885	0.0297181	ADAMTSL2/BMP4/BMPR2/CHD7/DLG5/FGF9/GLI3/KDR/PDGFRB/PLOD3/RSPO2/SP3/ALDH1A2/TBX5/PDPN/HEG1/FGF1
BP	GO:0021772	olfactory bulb development	6/624	31/18800	0.000473015	0.0299093	CHD7/ROBO1/ROBO2/SLIT2/ERBB4/KIF14
BP	GO:0097106	postsynaptic density organization	6/624	31/18800	0.000473015	0.0299093	CDH2/NLGN1/PTEN/RELN/PTPRD/SLITRK3
BP	GO:0042391	regulation of membrane potential	28/624	425/18800	0.000478225	0.0299093	ANK2/CNR1/CRTC1/GABRB3/GABRR2/GRIA1/GRIK2/GRM5/HCN2/KCND2/KDR/NETO1/NLGN1/OPRD1/PKP2/PMAIP1/PTEN/RELN/RYR2/SCN11A/KCNE4/RGS4/ADRB2/GABRP/KCNH5/TBX5/ADRB1/GLRX
BP	GO:0060485	mesenchyme development	22/624	301/18800	0.000481545	0.0299093	BMP4/BMPR2/BNC2/CDH2/DLG5/EPHA3/FGF9/PDGFRB/PTEN/RET/ROBO1/ROBO2/SDHAF2/SPRED1/TIAM1/ERBB4/ALDH1A2/TBX5/PDPN/GCNT2/TBX3/CITED2
BP	GO:0007156	homophilic cell adhesion via plasma membrane adhesion molecules	15/624	168/18800	0.000492577	0.0301754	CADM1/CDH1/CDH18/CDH2/CDH8/DSCAM/EMB/MYPN/PTPN23/PTPRM/RET/ROBO1/ROBO2/PCDH9/CLSTN2
BP	GO:0003177	pulmonary valve development	5/624	21/18800	0.000518451	0.0305068	BMP4/BMPR2/ROBO1/ROBO2/SLIT2
BP	GO:0031290	retinal ganglion cell axon guidance	5/624	21/18800	0.000518451	0.0305068	PTPRM/ROBO2/SLIT2/EPHB1/EFNA5
BP	GO:0150105	protein localization to cell-cell junction	5/624	21/18800	0.000518451	0.0305068	ARHGEF18/CGNL1/DLG5/MPP7/VCL
BP	GO:0007188	adenylate cyclase-modulating G protein-coupled receptor signaling pathway	19/624	244/18800	0.000532772	0.0309423	ADGRB3/ADGRL4/CNR1/GRM5/GRM8/HTR4/OPRD1/TSHR/VIP/RXFP2/GPR26/MC3R/ADRB2/P2RY1/ADRB1/MC4R/HTR1F/ADRA2A/ADCYAP1
BP	GO:2001259	positive regulation of cation channel activity	9/624	71/18800	0.000548383	0.031294	ANK2/CACNG3/HTT/LRRC38/PIRT/RELN/STIM2/ADRB2/ALG10B
BP	GO:0099175	regulation of postsynapse organization	10/624	86/18800	0.000552823	0.031294	ARHGAP22/CDH2/FYN/NLGN1/PTEN/RELN/SIPA1L1/ZNF804A/ABHD17B/PTPRD
CC	GO:0043083	synaptic cleft	4/637	18/19594	0.00235356	0.0331415	ADGRB3/CDH8/NLGN1/SLC1A1
CC	GO:0034705	potassium channel complex	9/637	89/19594	0.00241029	0.0331415	GRIK2/HCN2/KCND2/KCNF1/KCNG4/KCNIP1/KCNJ16/KCNS3/LRRC38
BP	GO:0051937	catecholamine transport	9/624	72/18800	0.000608615	0.0340216	CNR1/HTR2A/SLC22A2/SYT1/VIP/P2RY1/SYT10/ADRA2A/SLC22A3
BP	GO:0051963	regulation of synapse assembly	11/624	103/18800	0.000619184	0.034185	ADGRB3/DLG5/NLGN1/ROBO2/VSTM5/PTPRD/FARP1/EPHB1/EFNA5/CLSTN2/SLITRK3
BP	GO:0030203	glycosaminoglycan metabolic process	12/624	120/18800	0.000647869	0.0350559	CEMIP/CEMIP2/HS3ST1/IDUA/NDST3/NDST4/PDGFRB/ANGPT1/GALNT5/GCNT2/XYLT1/CHST11
BP	GO:0001662	behavioral fear response	6/624	33/18800	0.000672597	0.0350559	ALS2/BRINP1/GRIK2/SLC1A1/NPAS2/EIF4E
BP	GO:0021988	olfactory lobe development	6/624	33/18800	0.000672597	0.0350559	CHD7/ROBO1/ROBO2/SLIT2/ERBB4/KIF14
BP	GO:0099084	postsynaptic specialization organization	6/624	33/18800	0.000672597	0.0350559	CDH2/NLGN1/PTEN/RELN/PTPRD/SLITRK3
BP	GO:0003281	ventricular septum development	9/624	73/18800	0.000674151	0.0350559	BMP4/BMPR2/ROBO1/ROBO2/SLIT2/TBX5/HEG1/TBX3/CITED2
CC	GO:0032589	neuron projection membrane	7/637	58/19594	0.00265048	0.0354591	GRIA1/OPRD1/RIPOR2/ROBO2/SGCE/SLC12A5/SHISA6
CC	GO:0098889	intrinsic component of presynaptic membrane	8/637	74/19594	0.00272608	0.0355108	CDH2/CNR1/HTR2A/OPRD1/ERBB4/PTPRD/P2RY1/ADRA2A
BP	GO:0007626	locomotory behavior	16/624	192/18800	0.000693734	0.0356595	ALS2/CHD7/CHL1/DBH/DSCAM/GRM5/KCND2/NCOA2/OPRD1/OXR1/PBX3/PTEN/RELN/MC3R/SLC1A1/NR4A2
BP	GO:0032535	regulation of cellular component size	24/624	351/18800	0.000707968	0.0359776	ALS2/BMPR2/CAPZA3/CDKL3/CLCN6/DSCAM/FCHSD1/FCHSD2/KANK4/PLXNA4/PTEN/RAP1GAP2/RET/RNF6/RPTOR/RTN4R/RUFY3/SLC12A5/SLIT2/ZFYVE27/PRR16/EFNA5/AQP4/CDC42EP3
BP	GO:1901890	positive regulation of cell junction assembly	11/624	105/18800	0.000728773	0.0365212	ADGRB3/DLG5/KDR/NLGN1/VSTM5/PTPRD/EPHB1/EFNA5/TBX5/CLSTN2/SLITRK3
BP	GO:1904062	regulation of cation transmembrane transport	24/624	352/18800	0.000736695	0.0365212	ANK2/CACNG3/CEMIP/CHD7/FYN/HTT/KCNIP1/LRRC38/NETO1/NLGN1/NOS1/PIRT/RELN/RYR2/STIM2/UTRN/XCL1/KCNE4/RGS4/ADRB2/ALG10B/SHISA6/GLRX/ADRA2A
BP	GO:0021517	ventral spinal cord development	7/624	46/18800	0.000745057	0.0365212	GLI3/LHX4/PTCH1/RELN/VSTM5/OLIG3/ABT1
BP	GO:0007613	memory	12/624	122/18800	0.00075133	0.0365212	ABCA7/BRINP1/CNR1/CRTC1/DBH/GRIA1/HTR2A/NETO1/PLCB1/RELN/SORCS3/SLC1A1
BP	GO:0032414	positive regulation of ion transmembrane transporter activity	11/624	106/18800	0.000789334	0.0372998	ANK2/CACNG3/HTT/LRRC38/PIRT/RELN/RYR2/STIM2/ADRB2/ALG10B/GLRX
BP	GO:0043547	positive regulation of GTPase activity	20/624	272/18800	0.000793743	0.0372998	ALS2/ARHGAP22/ARHGAP29/CHN2/PREX1/RALGAPB/RAP1GAP2/RTN4R/SIPA1L1/TBC1D5/TIAM1/XCL1/RGS4/RAPGEF5/TBC1D22A/ITGA6/SNX13/CAV2/ADRB1/ADCYAP1
BP	GO:0002209	behavioral defense response	6/624	34/18800	0.00079408	0.0372998	ALS2/BRINP1/GRIK2/SLC1A1/NPAS2/EIF4E
BP	GO:0043270	positive regulation of ion transport	20/624	273/18800	0.000830635	0.0372998	ANK2/CACNG3/CEMIP/HTT/LRRC38/NOS1/PDGFRB/PIRT/PKP2/RELN/RYR2/STIM2/SYT1/XCL1/ADRB2/LILRA2/P2RY1/ALG10B/GLRX/ADRA2A
BP	GO:0048015	phosphatidylinositol-mediated signaling	15/624	177/18800	0.000848496	0.0372998	FLT1/HTR2A/KDR/PDGFRB/PIRT/PITPNM2/PLCB1/PPARD/PTEN/RELN/ANGPT1/ERBB4/CA8/MIR206/MYO16
BP	GO:0048736	appendage development	15/624	177/18800	0.000848496	0.0372998	BMP4/BMPR2/CHD7/FBN2/FGF9/GLI3/MBNL1/PTCH1/RSPO2/ITGA6/CYP26B1/ALDH1A2/TBX5/TBX3/CHST11
BP	GO:0060173	limb development	15/624	177/18800	0.000848496	0.0372998	BMP4/BMPR2/CHD7/FBN2/FGF9/GLI3/MBNL1/PTCH1/RSPO2/ITGA6/CYP26B1/ALDH1A2/TBX5/TBX3/CHST11
BP	GO:0035296	regulation of tube diameter	13/624	141/18800	0.000849468	0.0372998	BMPR2/CD38/CPS1/DBH/HTR2A/NOS1/PLOD3/PPARD/ADRB2/AGTR1/P2RY1/ADRB1/ADRA2A
BP	GO:0097746	blood vessel diameter maintenance	13/624	141/18800	0.000849468	0.0372998	BMPR2/CD38/CPS1/DBH/HTR2A/NOS1/PLOD3/PPARD/ADRB2/AGTR1/P2RY1/ADRB1/ADRA2A
BP	GO:0003197	endocardial cushion development	7/624	47/18800	0.000850756	0.0372998	BMP4/BMPR2/ROBO1/ROBO2/TBX5/TBX3/CITED2
BP	GO:0035107	appendage morphogenesis	13/624	142/18800	0.000907407	0.0381957	BMP4/CHD7/FBN2/FGF9/GLI3/MBNL1/PTCH1/RSPO2/CYP26B1/ALDH1A2/TBX5/TBX3/CHST11
BP	GO:0035108	limb morphogenesis	13/624	142/18800	0.000907407	0.0381957	BMP4/CHD7/FBN2/FGF9/GLI3/MBNL1/PTCH1/RSPO2/CYP26B1/ALDH1A2/TBX5/TBX3/CHST11
BP	GO:0035150	regulation of tube size	13/624	142/18800	0.000907407	0.0381957	BMPR2/CD38/CPS1/DBH/HTR2A/NOS1/PLOD3/PPARD/ADRB2/AGTR1/P2RY1/ADRB1/ADRA2A
BP	GO:0072578	neurotransmitter-gated ion channel clustering	4/624	14/18800	0.000922437	0.0381957	NLGN1/RELN/SHISA6/SLITRK3
BP	GO:0097091	synaptic vesicle clustering	4/624	14/18800	0.000922437	0.0381957	CDH2/NLGN1/PTEN/SYN3
BP	GO:0099170	postsynaptic modulation of chemical synaptic transmission	4/624	14/18800	0.000922437	0.0381957	CDH1/GRM5/PLCB1/EIF4E
BP	GO:0021955	central nervous system neuron axonogenesis	6/624	35/18800	0.000931819	0.0382302	MYCBP2/PLXNA4/PTEN/SLIT2/EPHB1/NR4A2
CC	GO:0016342	catenin complex	5/637	31/19594	0.00301302	0.0382422	CDH1/CDH18/CDH2/CDH8/CTNNA2
BP	GO:0042311	vasodilation	7/624	48/18800	0.000967937	0.0393511	CPS1/NOS1/PLOD3/PPARD/ADRB2/ADRB1/ADRA2A
CC	GO:0098878	neurotransmitter receptor complex	6/637	45/19594	0.003193	0.0395133	CACNG3/GRIA1/GRIA2/GRIK2/OLFM3/SHISA6
MF	GO:0005216	ion channel activity	31/626	442/18410	0.000122242	0.0396951	CACNG3/CLCN6/CNR1/GABRB3/GABRR2/GRIA1/GRIA2/GRIK2/HCN2/KCND2/KCNF1/KCNG4/KCNIP1/KCNJ16/KCNS3/LRRC38/RYR2/SCN11A/SLC12A5/SLC24A5/SLC26A8/STIM2/TRPM1/KCNE4/SLC24A3/OTOP1/SLC1A1/GABRP/KCNH5/ANO5/CACHD1
MF	GO:0005001	transmembrane receptor protein tyrosine phosphatase activity	5/626	17/18410	0.000196998	0.0396951	PTPRA/PTPRB/PTPRM/PTPRZ1/PTPRD
MF	GO:0019198	transmembrane receptor protein phosphatase activity	5/626	17/18410	0.000196998	0.0396951	PTPRA/PTPRB/PTPRM/PTPRZ1/PTPRD
BP	GO:0071805	potassium ion transmembrane transport	17/624	219/18800	0.00106143	0.0417432	ANK2/HCN2/KCND2/KCNF1/KCNG4/KCNIP1/KCNJ16/KCNS3/LRRC38/NETO1/SLC12A5/SLC24A5/KCNE4/SLC24A3/RGS4/KCNH5/ALG10B
BP	GO:0048017	inositol lipid-mediated signaling	15/624	181/18800	0.00106582	0.0417432	FLT1/HTR2A/KDR/PDGFRB/PIRT/PITPNM2/PLCB1/PPARD/PTEN/RELN/ANGPT1/ERBB4/CA8/MIR206/MYO16
BP	GO:0043266	regulation of potassium ion transport	11/624	110/18800	0.00107489	0.0417432	ANK2/HTR2A/KCNIP1/LRRC38/NETO1/NOS1/VIP/KCNE4/RGS4/ALG10B/ADRA2A
BP	GO:0098742	cell-cell adhesion via plasma-membrane adhesion molecules	20/624	279/18800	0.00108449	0.0417432	CADM1/CDH1/CDH18/CDH2/CDH8/DSCAM/EMB/MYPN/NLGN1/PTPN23/PTPRM/RET/ROBO1/ROBO2/PTPRD/UNC5D/EFNA5/PCDH9/CLSTN2/SLITRK3
BP	GO:0034767	positive regulation of ion transmembrane transport	14/624	163/18800	0.00109625	0.0417432	ANK2/CACNG3/CEMIP/HTT/LRRC38/NOS1/PIRT/RELN/RYR2/STIM2/XCL1/ADRB2/ALG10B/GLRX
BP	GO:0099173	postsynapse organization	14/624	163/18800	0.00109625	0.0417432	ARHGAP22/CDH2/FYN/NLGN1/PTEN/RELN/SIPA1L1/ZNF804A/ABHD17B/PTPRD/FARP1/EPHB1/SHISA6/SLITRK3
BP	GO:0008038	neuron recognition	7/624	49/18800	0.00109745	0.0417432	CNR1/DSCAM/EMB/EPHA3/MYPN/ROBO1/ROBO2
BP	GO:0007612	learning	13/624	145/18800	0.00110145	0.0417432	ABCA7/ADGRB3/DBH/FYN/GRM5/HTT/NETO1/NRXN3/PLCB1/RELN/SLC12A5/SORCS3/SLC1A1
CC	GO:0005911	cell-cell junction	28/637	497/19594	0.00358119	0.0432364	ANK2/BMPR2/CADM1/CDH1/CDH18/CDH2/CDH8/CGNL1/CTNNA2/DNMBP/FRMD5/JAM2/MAGI3/MPP4/MPP7/NFASC/OBSCN/PKP1/PKP2/PPL/PTPRM/TIAM1/TNKS1BP1/VCL/EFNA5/SYNM/PCDH9/HEG1
BP	GO:0043087	regulation of GTPase activity	24/624	364/18800	0.00116893	0.043928	ALS2/ARHGAP22/ARHGAP29/CHN2/EPHA3/PLXNA4/PREX1/RALGAPB/RAP1GAP2/RIPOR2/RTN4R/SIPA1L1/TBC1D5/TIAM1/XCL1/RGS4/RAPGEF5/TBC1D22A/ITGA6/EFNA5/SNX13/CAV2/ADRB1/ADCYAP1
BP	GO:0010842	retina layer formation	5/624	25/18800	0.00121296	0.0441807	DSCAM/PTPRM/TSPAN12/SLC1A1/PTF1A
BP	GO:1904861	excitatory synapse assembly	5/624	25/18800	0.00121296	0.0441807	NLGN1/PTEN/VSTM5/PTPRD/SLITRK3
BP	GO:2000311	regulation of AMPA receptor activity	5/624	25/18800	0.00121296	0.0441807	CACNG3/NLGN1/RELN/ADRB2/SHISA6
BP	GO:0030202	heparin metabolic process	4/624	15/18800	0.00122505	0.0441807	IDUA/NDST3/NDST4/ANGPT1
BP	GO:0045475	locomotor rhythm	4/624	15/18800	0.00122505	0.0441807	KCND2/NCOA2/PTEN/MC3R
BP	GO:0031281	positive regulation of cyclase activity	7/624	50/18800	0.00124018	0.0443688	CAP2/NOS1/TSHR/RXFP2/ADRB2/ADRB1/ADCYAP1
CC	GO:0044853	plasma membrane raft	10/637	113/19594	0.00379167	0.0446875	BMPR2/CAVIN4/CDH1/CDH2/HTR2A/KCND2/PTCH1/SPRED1/EFNA5/CAV2
BP	GO:0045762	positive regulation of adenylate cyclase activity	6/624	37/18800	0.00126175	0.0447819	CAP2/TSHR/RXFP2/ADRB2/ADRB1/ADCYAP1
MF	GO:0015267	channel activity	32/626	489/18410	0.000333207	0.0450938	CACNG3/CLCN6/CNR1/GABRB3/GABRR2/GRIA1/GRIA2/GRIK2/HCN2/KCND2/KCNF1/KCNG4/KCNIP1/KCNJ16/KCNS3/LRRC38/RYR2/SCN11A/SLC12A5/SLC24A5/SLC26A8/STIM2/TRPM1/KCNE4/SLC24A3/OTOP1/SLC1A1/GABRP/KCNH5/ANO5/AQP4/CACHD1
MF	GO:0022803	passive transmembrane transporter activity	32/626	490/18410	0.000345311	0.0450938	CACNG3/CLCN6/CNR1/GABRB3/GABRR2/GRIA1/GRIA2/GRIK2/HCN2/KCND2/KCNF1/KCNG4/KCNIP1/KCNJ16/KCNS3/LRRC38/RYR2/SCN11A/SLC12A5/SLC24A5/SLC26A8/STIM2/TRPM1/KCNE4/SLC24A3/OTOP1/SLC1A1/GABRP/KCNH5/ANO5/AQP4/CACHD1
MF	GO:0044325	transmembrane transporter binding	13/626	127/18410	0.000391633	0.0450938	ANK2/FYN/HTT/KCNG4/KCNIP1/LRRC38/NOS1/PIRT/PKP2/RYR2/YES1/KCNE4/KCNH5
BP	GO:0032412	regulation of ion transmembrane transporter activity	19/624	263/18800	0.00130619	0.0459943	ANK2/CACNG3/GRM5/HTT/LRRC38/NETO1/NLGN1/NOS1/PIRT/RELN/RYR2/STIM2/UTRN/KCNE4/ADRB2/ALG10B/SHISA6/GLRX/ADRA2A
CC	GO:0008076	voltage-gated potassium channel complex	8/637	79/19594	0.00409861	0.0471817	HCN2/KCND2/KCNF1/KCNG4/KCNIP1/KCNJ16/KCNS3/LRRC38
BP	GO:0051349	positive regulation of lyase activity	7/624	51/18800	0.00139704	0.0486537	CAP2/NOS1/TSHR/RXFP2/ADRB2/ADRB1/ADCYAP1
BP	GO:0060078	regulation of postsynaptic membrane potential	12/624	131/18800	0.00140347	0.0486537	GABRR2/GRIA1/GRIK2/GRM5/KCND2/NETO1/NLGN1/PTEN/RELN/RGS4/ADRB2/ADRB1
* MF, Molecular Function. a. Gene ratio, ratio of candidate genes in pathway and genes passed SKAT-O test in ESCC dataset; b. BgRatio, ratio of all genes in pathway and background genes in GO database.

## Sheet: Supplementary Table 8
Supplementary Table 8. Results of pathway enrichment analysis of GC.
ONTOLOGY	ID	Description	GeneRatioa	BgRatiob	P-value	FDR	geneID
CC	GO:0034703	cation channel complex	24/610	221/19594	1.14879e-07	5.78992e-05	AKAP6/AKAP9/CACNG3/CNGA3/GRIA4/GRIK2/GRIN3A/HCN2/KCNB2/KCNF1/KCNG4/KCNIP1/KCNIP4/KCNJ3/KCNK6/KCNQ1/KCNV1/KCNV2/OLFM3/PKD1/GRIN2B/CNGB1/KCNMA1/SHISA6
CC	GO:0034702	ion channel complex	27/610	294/19594	5.78952e-07	0.00010332	AKAP6/AKAP9/CACNG3/CNGA3/GABRR2/GRIA4/GRIK2/GRIN3A/HCN2/KCNB2/KCNF1/KCNG4/KCNIP1/KCNIP4/KCNJ3/KCNK6/KCNQ1/KCNV1/KCNV2/OLFM3/PKD1/GABRP/GRIN2B/CNGB1/KCNMA1/SHISA6/CLIC5
CC	GO:0034705	potassium channel complex	14/610	89/19594	6.14999e-07	0.00010332	AKAP9/GRIK2/HCN2/KCNB2/KCNF1/KCNG4/KCNIP1/KCNIP4/KCNJ3/KCNK6/KCNQ1/KCNV1/KCNV2/KCNMA1
CC	GO:0008076	voltage-gated potassium channel complex	13/610	79/19594	9.09671e-07	0.000114619	AKAP9/HCN2/KCNB2/KCNF1/KCNG4/KCNIP1/KCNIP4/KCNJ3/KCNK6/KCNQ1/KCNV1/KCNV2/KCNMA1
CC	GO:0045211	postsynaptic membrane	23/610	271/19594	1.44644e-05	0.00145802	AKAP9/CACNG3/CHRM3/DLG2/DTNBP1/GABBR2/GABRR2/GRIA4/GRID2IP/GRIK2/GRIN3A/NETO1/SLC6A11/SLC6A9/SORCS3/UTRN/EPHA7/FARP1/GABRP/LRRC4C/GRIN2B/KCNMA1/SHISA6
CC	GO:0097060	synaptic membrane	28/610	373/19594	1.77186e-05	0.00148836	AKAP9/CACNG3/CHRM3/DLG2/DTNBP1/GABBR2/GABRR2/GRIA4/GRID2IP/GRIK2/GRIN3A/KCNJ3/NETO1/RIMS2/SLC6A11/SLC6A9/SORCS3/SYT1/UNC13A/UTRN/EPHA7/FARP1/GABRP/LRRC4C/GRIN2B/KCNMA1/SHISA6/SLC6A5
CC	GO:1902495	transmembrane transporter complex	28/610	377/19594	2.15027e-05	0.0015482	ABCB6/AKAP6/AKAP9/CACNG3/CNGA3/GABRR2/GRIA4/GRIK2/GRIN3A/HCN2/KCNB2/KCNF1/KCNG4/KCNIP1/KCNIP4/KCNJ3/KCNK6/KCNQ1/KCNV1/KCNV2/OLFM3/PKD1/GABRP/GRIN2B/CNGB1/KCNMA1/SHISA6/CLIC5
BP	GO:0050804	modulation of chemical synaptic transmission	34/590	429/18800	7.9292e-07	0.00194217	AKAP9/BCHE/BDNF/CACNG3/CRTC1/DTNBP1/GRID2IP/GRIK2/GRIN3A/GRM4/ITPR3/LAMA2/LZTS1/NETO1/NEURL1/NRG3/PPP3CA/PTEN/RAB3GAP1/RASGRF2/RELN/RIMS2/ROR2/SORCS3/SYNGR1/SYT1/UNC13A/ZDHHC2/RGS4/LRRC4C/GRIN2B/MCTP2/GRM8/SHISA6
BP	GO:0099177	regulation of trans-synaptic signaling	34/590	430/18800	8.36063e-07	0.00194217	AKAP9/BCHE/BDNF/CACNG3/CRTC1/DTNBP1/GRID2IP/GRIK2/GRIN3A/GRM4/ITPR3/LAMA2/LZTS1/NETO1/NEURL1/NRG3/PPP3CA/PTEN/RAB3GAP1/RASGRF2/RELN/RIMS2/ROR2/SORCS3/SYNGR1/SYT1/UNC13A/ZDHHC2/RGS4/LRRC4C/GRIN2B/MCTP2/GRM8/SHISA6
BP	GO:0060560	developmental growth involved in morphogenesis	23/590	234/18800	1.40455e-06	0.00217519	BDNF/FMN1/HNF1B/PTK7/RAPH1/RIMS2/RNF6/RYK/SH3GL2/SHTN1/SLIT2/SOX9/SPRY2/SYT1/UNC13A/VCL/YAP1/EPHA7/SEMA3C/WASF1/CDH4/EFNA5/WNT5A
BP	GO:0007409	axonogenesis	33/590	430/18800	2.33054e-06	0.00270693	BCL2/BDNF/CHL1/CTNNA2/DOCK7/ENAH/FZD3/GATA3/GLI3/LAMA2/LAMA5/MBP/MYCBP2/PTCH1/PTEN/PTPRM/RAPH1/RELN/RNF6/RYK/SHTN1/SLIT2/VCL/EPHA7/SEMA3C/UNC5D/LRRC4C/CDH4/EFNA5/WNT5A/TIAM2/LMX1A/BMP7
BP	GO:0007411	axon guidance	22/590	234/18800	4.9181e-06	0.00280186	BDNF/CHL1/ENAH/FZD3/GATA3/GLI3/LAMA2/LAMA5/MYCBP2/PTCH1/PTPRM/RELN/RYK/SLIT2/EPHA7/SEMA3C/UNC5D/CDH4/EFNA5/WNT5A/LMX1A/BMP7
BP	GO:0048705	skeletal system morphogenesis	22/590	228/18800	3.2188e-06	0.00280186	ANKRD11/FMN1/FOXN3/GLI3/IRX5/LRP5L/MDFI/PAX5/PKD1/RFLNA/ROR2/RUNX2/RYK/SATB2/SOX6/SOX9/TWIST1/MATN1/ZNF664-RFLNA/GSC/BMP7/CITED2
BP	GO:0072028	nephron morphogenesis	12/590	77/18800	4.66274e-06	0.00280186	BCL2/FMN1/GATA3/GLI3/HNF1B/IRX1/LAMA5/PBX1/PKD1/PTCH1/SOX9/BMP7
BP	GO:0048754	branching morphogenesis of an epithelial tube	17/590	153/18800	6.51222e-06	0.00280186	BCL2/DLG5/GLI3/HNF1B/LAMA5/LRP5L/MET/PBX1/PKD1/PKHD1/PTCH1/SLIT2/SOX9/SPRY2/YAP1/WNT5A/BMP7
BP	GO:0034765	regulation of ion transmembrane transport	34/590	476/18800	7.82486e-06	0.00280186	AKAP6/AKAP9/CACNG3/CHRM3/HTT/KCNB2/KCNF1/KCNG4/KCNH8/KCNIP1/KCNIP4/KCNJ3/KCNK6/KCNQ1/KCNV1/KCNV2/NETO1/PIRT/PRKD1/RASGRF2/RELN/SLC6A9/STIMATE/TWIST1/UBASH3B/UTRN/XCL1/RGS4/KCNH5/KCNMA1/ALG10B/SHISA6/CLIC5/PM20D1
BP	GO:0072163	mesonephric epithelium development	13/590	95/18800	8.28629e-06	0.00280186	BCL2/FMN1/GATA3/GLI3/HNF1B/LAMA5/PBX1/PKD1/PTCH1/SLIT2/SOX9/EPCAM/BMP7
BP	GO:0072164	mesonephric tubule development	13/590	95/18800	8.28629e-06	0.00280186	BCL2/FMN1/GATA3/GLI3/HNF1B/LAMA5/PBX1/PKD1/PTCH1/SLIT2/SOX9/EPCAM/BMP7
BP	GO:0072073	kidney epithelium development	16/590	140/18800	8.44298e-06	0.00280186	BCL2/FMN1/GATA3/GLI3/HNF1B/IRX1/LAMA5/PBX1/PKD1/PTCH1/SLIT2/SOX9/YAP1/EPHA7/EPCAM/BMP7
BP	GO:0048638	regulation of developmental growth	27/590	329/18800	5.71238e-06	0.00280186	AKAP6/BCL2/BDNF/FTO/HNF1B/PPARD/PRL/PTCH1/PTEN/RIMS2/RNF6/RUNX1/RYK/SHTN1/SOCS2/SYT1/UNC13A/YAP1/EPHA7/RGS4/SEMA3C/GPAM/CDH4/EFNA5/WNT5A/HOPX/CITED2
BP	GO:0097485	neuron projection guidance	22/590	235/18800	5.2699e-06	0.00280186	BDNF/CHL1/ENAH/FZD3/GATA3/GLI3/LAMA2/LAMA5/MYCBP2/PTCH1/PTPRM/RELN/RYK/SLIT2/EPHA7/SEMA3C/UNC5D/CDH4/EFNA5/WNT5A/LMX1A/BMP7
CC	GO:1990351	transporter complex	28/610	399/19594	5.88073e-05	0.00370486	ABCB6/AKAP6/AKAP9/CACNG3/CNGA3/GABRR2/GRIA4/GRIK2/GRIN3A/HCN2/KCNB2/KCNF1/KCNG4/KCNIP1/KCNIP4/KCNJ3/KCNK6/KCNQ1/KCNV1/KCNV2/OLFM3/PKD1/GABRP/GRIN2B/CNGB1/KCNMA1/SHISA6/CLIC5
BP	GO:0090596	sensory organ morphogenesis	23/590	266/18800	1.20694e-05	0.0037383	BCL2/COL5A2/FZD3/GATA3/GLI3/KCNQ1/LRIG1/MEGF11/OLFM3/PTK7/PTPRM/ROR2/SOX9/SPRY2/TWIST1/ZHX2/COL8A1/OTOP1/WNT5A/PTF1A/GSC/BMP7/CITED2
BP	GO:0001823	mesonephros development	13/590	99/18800	1.30998e-05	0.00380386	BCL2/FMN1/GATA3/GLI3/HNF1B/LAMA5/PBX1/PKD1/PTCH1/SLIT2/SOX9/EPCAM/BMP7
BP	GO:0072078	nephron tubule morphogenesis	11/590	72/18800	1.41046e-05	0.00385471	BCL2/FMN1/GATA3/GLI3/HNF1B/IRX1/LAMA5/PBX1/PKD1/PTCH1/SOX9
BP	GO:0001763	morphogenesis of a branching structure	19/590	199/18800	1.73237e-05	0.00447144	BCL2/DLG5/GLI3/HNF1B/LAMA5/LRP5L/MET/PBX1/PKD1/PKHD1/PTCH1/SLIT2/SOX9/SPRY2/YAP1/EPHA7/SEMA3C/WNT5A/BMP7
BP	GO:0072088	nephron epithelium morphogenesis	11/590	74/18800	1.84322e-05	0.00449264	BCL2/FMN1/GATA3/GLI3/HNF1B/IRX1/LAMA5/PBX1/PKD1/PTCH1/SOX9
BP	GO:0071805	potassium ion transmembrane transport	20/590	219/18800	2.014e-05	0.00449264	AKAP6/AKAP9/HCN2/KCNB2/KCNF1/KCNG4/KCNH8/KCNIP1/KCNIP4/KCNJ3/KCNK6/KCNQ1/KCNV1/KCNV2/NETO1/SLC9A3/RGS4/KCNH5/KCNMA1/ALG10B
BP	GO:0001656	metanephros development	12/590	89/18800	2.13949e-05	0.00449264	BCL2/DLG5/FMN1/GATA3/GLI3/HNF1B/IRX1/PKD1/PTCH1/SOX9/YAP1/BMP7
BP	GO:0061138	morphogenesis of a branching epithelium	18/590	185/18800	2.22408e-05	0.00449264	BCL2/DLG5/GLI3/HNF1B/LAMA5/LRP5L/MET/PBX1/PKD1/PKHD1/PTCH1/SLIT2/SOX9/SPRY2/YAP1/SEMA3C/WNT5A/BMP7
BP	GO:0061564	axon development	33/590	479/18800	2.21927e-05	0.00449264	BCL2/BDNF/CHL1/CTNNA2/DOCK7/ENAH/FZD3/GATA3/GLI3/LAMA2/LAMA5/MBP/MYCBP2/PTCH1/PTEN/PTPRM/RAPH1/RELN/RNF6/RYK/SHTN1/SLIT2/VCL/EPHA7/SEMA3C/UNC5D/LRRC4C/CDH4/EFNA5/WNT5A/TIAM2/LMX1A/BMP7
BP	GO:0061333	renal tubule morphogenesis	11/590	76/18800	2.3865e-05	0.00461987	BCL2/FMN1/GATA3/GLI3/HNF1B/IRX1/LAMA5/PBX1/PKD1/PTCH1/SOX9
BP	GO:0072080	nephron tubule development	12/590	91/18800	2.68628e-05	0.00499218	BCL2/FMN1/GATA3/GLI3/HNF1B/IRX1/LAMA5/PBX1/PKD1/PTCH1/SOX9/YAP1
BP	GO:0006813	potassium ion transport	21/590	243/18800	2.88677e-05	0.00515843	AKAP6/AKAP9/HCN2/KCNB2/KCNF1/KCNG4/KCNH8/KCNIP1/KCNIP4/KCNJ3/KCNK6/KCNQ1/KCNV1/KCNV2/NETO1/SLC9A3/VIP/RGS4/KCNH5/KCNMA1/ALG10B
BP	GO:0060993	kidney morphogenesis	12/590	93/18800	3.3507e-05	0.00560612	BCL2/FMN1/GATA3/GLI3/HNF1B/IRX1/LAMA5/PBX1/PKD1/PTCH1/SOX9/BMP7
BP	GO:0048588	developmental cell growth	20/590	227/18800	3.37863e-05	0.00560612	AKAP6/BDNF/RAPH1/RIMS2/RNF6/RYK/SH3GL2/SHTN1/SLIT2/SOX9/SYT1/UNC13A/VCL/EPHA7/RGS4/SEMA3C/WASF1/CDH4/EFNA5/WNT5A
BP	GO:0001657	ureteric bud development	12/590	94/18800	3.73333e-05	0.00578169	BCL2/FMN1/GATA3/GLI3/HNF1B/LAMA5/PBX1/PTCH1/SLIT2/SOX9/EPCAM/BMP7
BP	GO:0061326	renal tubule development	12/590	94/18800	3.73333e-05	0.00578169	BCL2/FMN1/GATA3/GLI3/HNF1B/IRX1/LAMA5/PBX1/PKD1/PTCH1/SOX9/YAP1
MF	GO:0005267	potassium channel activity	15/594	121/18410	8.23641e-06	0.00626791	GRIK2/HCN2/KCNB2/KCNF1/KCNG4/KCNH8/KCNIP1/KCNIP4/KCNJ3/KCNK6/KCNQ1/KCNV1/KCNV2/KCNH5/KCNMA1
BP	GO:0060562	epithelial tube morphogenesis	25/590	328/18800	4.35076e-05	0.00645912	BCL2/DLG5/FMN1/FZD3/GATA3/GLI3/HNF1B/IRX1/LAMA5/LRP5L/MET/PBX1/PKD1/PKHD1/PTCH1/PTK7/SLIT2/SOX9/SPRY2/TWIST1/YAP1/EPHA7/WNT5A/BMP7/CITED2
BP	GO:0030010	establishment of cell polarity	15/590	143/18800	4.45073e-05	0.00645912	AMOTL2/BCAS3/DOCK7/GATA3/HTT/MISP/MPP7/PKD1/PKHD1/PTK7/RIPOR2/SHTN1/SPRY2/WEE1/WNT5A
BP	GO:0048706	embryonic skeletal system development	14/590	127/18800	4.58784e-05	0.00645912	DMRT2/GLI3/IRX5/MDFI/PAX5/PBX1/RUNX2/SATB2/TWIST1/UCMA/WNT5A/XYLT1/GSC/BMP7
CC	GO:0019898	extrinsic component of membrane	23/610	314/19594	0.000140947	0.00789304	AKAP9/ATG2B/CDH13/CTNNA2/GNA12/HCK/JUP/KCNIP1/MCF2L/MTMR3/PIK3C2G/PPP3CA/SNX16/SOCS2/SYT6/SYTL3/UVRAG/VPS13D/WDFY3/FARP1/CDH4/CDH9/FRK
BP	GO:0040013	negative regulation of locomotion	28/590	396/18800	5.87212e-05	0.00802408	BCL2/CXCL13/DLG5/GATA3/GNA12/JUP/NRG3/PHLDB2/PPARD/PRKG1/PTEN/PTPN2/PTPRM/PTPRR/RIPOR2/RYK/SCAI/SLIT2/SPRED1/TAFA5/TMEFF2/TPM1/VCL/THBS1/SEMA3C/WNT5A/MIR206/CITED2
BP	GO:0051966	regulation of synaptic transmission, glutamatergic	10/590	70/18800	6.25469e-05	0.00830266	CACNG3/DTNBP1/GRIK2/GRM4/RAB3GAP1/RELN/ROR2/SYT1/UNC13A/GRM8
BP	GO:0007163	establishment or maintenance of cell polarity	19/590	219/18800	6.5005e-05	0.00838926	AMOTL2/BCAS3/CAP2/DLG2/DLG5/DOCK7/GATA3/HTT/MISP/MPP7/PDCD6IP/PKD1/PKHD1/PTK7/RIPOR2/SHTN1/SPRY2/WEE1/WNT5A
CC	GO:0014069	postsynaptic density	23/610	318/19594	0.000169776	0.0085567	AKAP9/CACNG3/CAP2/CRTC1/DLG2/DLG5/DTNBP1/GRIK2/GRIN3A/IQSEC1/LZTS1/NCK2/NETO1/NEURL1/PTCH1/SLC6A9/SORCS3/TANC1/ZDHHC2/EPHA7/LRRC4C/GRIN2B/SHISA6
CC	GO:0032279	asymmetric synapse	23/610	323/19594	0.000213077	0.00870428	AKAP9/CACNG3/CAP2/CRTC1/DLG2/DLG5/DTNBP1/GRIK2/GRIN3A/IQSEC1/LZTS1/NCK2/NETO1/NEURL1/PTCH1/SLC6A9/SORCS3/TANC1/ZDHHC2/EPHA7/LRRC4C/GRIN2B/SHISA6
CC	GO:0008328	ionotropic glutamate receptor complex	7/610	40/19594	0.000208801	0.00870428	CACNG3/GRIA4/GRIK2/GRIN3A/OLFM3/GRIN2B/SHISA6
CC	GO:0005901	caveola	10/610	82/19594	0.000226348	0.00870428	AKAP6/CAVIN4/CD36/CDH13/HCK/PTCH1/SPRED1/KIF18A/EFNA5/KCNMA1
CC	GO:0098984	neuron to neuron synapse	24/610	347/19594	0.000241785	0.00870428	AKAP9/CACNG3/CAP2/CRTC1/DLG2/DLG5/DTNBP1/GRIK2/GRIN3A/IQSEC1/LZTS1/NCK2/NETO1/NEURL1/PTCH1/SLC6A9/SORCS3/SYT1/TANC1/ZDHHC2/EPHA7/LRRC4C/GRIN2B/SHISA6
MF	GO:0005249	voltage-gated potassium channel activity	12/594	91/18410	3.51554e-05	0.00876308	HCN2/KCNB2/KCNF1/KCNG4/KCNH8/KCNJ3/KCNK6/KCNQ1/KCNV1/KCNV2/KCNH5/KCNMA1
MF	GO:0015079	potassium ion transmembrane transporter activity	16/594	154/18410	3.91955e-05	0.00876308	GRIK2/HCN2/KCNB2/KCNF1/KCNG4/KCNH8/KCNIP1/KCNIP4/KCNJ3/KCNK6/KCNQ1/KCNV1/KCNV2/SLC9A3/KCNH5/KCNMA1
MF	GO:0022836	gated channel activity	26/594	340/18410	4.60608e-05	0.00876308	ANO3/CACNG3/CNGA3/GABRR2/GRIA4/GRIK2/GRIN3A/HCN2/ITPR3/KCNB2/KCNF1/KCNG4/KCNH8/KCNIP1/KCNIP4/KCNJ3/KCNK6/KCNQ1/KCNV1/KCNV2/GABRP/KCNH5/GRIN2B/CNGB1/KCNMA1/CLIC5
MF	GO:0022843	voltage-gated cation channel activity	15/594	144/18410	6.58635e-05	0.00900413	CACNG3/GRIN3A/HCN2/KCNB2/KCNF1/KCNG4/KCNH8/KCNJ3/KCNK6/KCNQ1/KCNV1/KCNV2/KCNH5/GRIN2B/KCNMA1
MF	GO:0019905	syntaxin binding	10/594	71/18410	8.89779e-05	0.00900413	PTPN2/SCFD2/STX8/STXBP5L/SYT1/SYT6/TXLNB/UNC13A/SYT8/SYT10
MF	GO:0005244	voltage-gated ion channel activity	18/594	201/18410	9.46558e-05	0.00900413	CACNG3/GRIN3A/HCN2/KCNB2/KCNF1/KCNG4/KCNH8/KCNIP1/KCNIP4/KCNJ3/KCNK6/KCNQ1/KCNV1/KCNV2/KCNH5/GRIN2B/KCNMA1/CLIC5
MF	GO:0022832	voltage-gated channel activity	18/594	201/18410	9.46558e-05	0.00900413	CACNG3/GRIN3A/HCN2/KCNB2/KCNF1/KCNG4/KCNH8/KCNIP1/KCNIP4/KCNJ3/KCNK6/KCNQ1/KCNV1/KCNV2/KCNH5/GRIN2B/KCNMA1/CLIC5
BP	GO:0050767	regulation of neurogenesis	26/590	361/18800	7.922e-05	0.00994747	BDNF/DOCK7/FZD3/GLI3/MBP/NEURL1/OTP/PPP3CA/PRKCH/PTEN/RELN/RNF6/RYK/SHTN1/SLIT2/TENM4/YAP1/EPHA7/SEMA3C/CDH4/EFNA5/WNT5A/TIAM2/VEGFC/BMP7/FERD3L
BP	GO:0060537	muscle tissue development	28/590	405/18800	8.65476e-05	0.0105816	AKAP6/BCL2/DNER/FHOD3/HIVEP3/MYO18B/NEURL1/PAX5/PKP2/PPP3CA/PTCH1/PTEN/RIPOR2/RUNX1/SOX6/SOX9/TENM4/TPM1/TWIST1/YAP1/RGS4/SEMA3C/WNT5A/RBFOX1/GPC1/BMP7/HOPX/CITED2
BP	GO:0048568	embryonic organ development	30/590	449/18800	9.05592e-05	0.010762	CASP8/FZD3/GATA3/GLI3/HNF1B/IRX5/KCNQ1/LRIG1/MDFI/NCOA1/PAX5/PBX1/PBX3/PKD1/POLE/PTCH1/PTK7/ROR2/RUNX2/SATB2/SOX9/SPRY2/TWIST1/YAP1/RBBP6/OTOP1/WNT5A/GSC/BMP7/CITED2
BP	GO:0001822	kidney development	23/590	303/18800	9.26562e-05	0.010762	ADAMTS6/BCL2/DLG5/DTNBP1/FMN1/GATA3/GLI3/HNF1B/IRX1/KIRREL3/LAMA5/PBX1/PKD1/PKHD1/PTCH1/PTK7/SLIT2/SOX9/YAP1/EPHA7/EPCAM/WNT5A/BMP7
BP	GO:0010975	regulation of neuron projection development	29/590	431/18800	0.000104633	0.0118566	BDNF/CRTC1/CTNNA2/DTNBP1/GATA3/LZTS1/MBOAT1/MBP/PLPPR5/PPP3CA/PRKD1/PTEN/PTK7/RELN/RNF6/ROR2/RYK/SHTN1/SLIT2/ULK4/EPHA7/SEMA3C/MYLIP/LRRC4C/CDH4/EFNA5/WNT5A/TIAM2/BMP7
BP	GO:0060284	regulation of cell development	32/590	500/18800	0.000118982	0.0131617	BCL2/BDNF/DOCK7/FZD3/GLI3/MBP/NEURL1/OTP/PPP3CA/PRKCH/PROC/PTEN/RELN/RFLNA/RNF6/RYK/SHTN1/SLIT2/TENM4/VCL/YAP1/EPHA7/SEMA3C/CDH4/EFNA5/WNT5A/FBXW7/TIAM2/ZNF664-RFLNA/VEGFC/BMP7/FERD3L
BP	GO:0046037	GMP metabolic process	6/590	26/18800	0.000125412	0.0133798	ADK/ATIC/DLG2/LRGUK/MAGI3/CARD11
BP	GO:0061045	negative regulation of wound healing	10/590	76/18800	0.000127182	0.0133798	MMRN1/PHLDB2/PRKG1/PROC/PTEN/TAFA5/UBASH3B/THBS1/WFDC1/TSPAN8
BP	GO:0001952	regulation of cell-matrix adhesion	13/590	123/18800	0.000131052	0.0133798	BCAS3/BCL2/CD36/CDH13/FMN1/JUP/PHLDB2/PKHD1/PTEN/UTRN/VCL/THBS1/EFNA5
BP	GO:0001655	urogenital system development	25/590	352/18800	0.000134645	0.0133798	ADAMTS6/BCL2/DLG5/DTNBP1/FMN1/GATA3/GLI3/HNF1B/IRX1/KIRREL3/LAMA5/PBX1/PKD1/PKHD1/PTCH1/PTEN/PTK7/SLIT2/SOX9/TNC/YAP1/EPHA7/EPCAM/WNT5A/BMP7
BP	GO:0048791	calcium ion-regulated exocytosis of neurotransmitter	5/590	17/18800	0.000135354	0.0133798	RAB3GAP1/RIMS2/SYT1/UNC13A/SYT8
CC	GO:0098878	neurotransmitter receptor complex	7/610	45/19594	0.000444303	0.0136511	CACNG3/GRIA4/GRIK2/GRIN3A/OLFM3/GRIN2B/SHISA6
CC	GO:0098839	postsynaptic density membrane	10/610	89/19594	0.000443053	0.0136511	AKAP9/CACNG3/DLG2/GRIN3A/NETO1/SORCS3/EPHA7/LRRC4C/GRIN2B/SHISA6
CC	GO:0099572	postsynaptic specialization	23/610	341/19594	0.000460454	0.0136511	AKAP9/CACNG3/CAP2/CRTC1/DLG2/DLG5/DTNBP1/GRIK2/GRIN3A/IQSEC1/LZTS1/NCK2/NETO1/NEURL1/PTCH1/SLC6A9/SORCS3/TANC1/ZDHHC2/EPHA7/LRRC4C/GRIN2B/SHISA6
BP	GO:0072001	renal system development	23/590	312/18800	0.000143324	0.0137515	ADAMTS6/BCL2/DLG5/DTNBP1/FMN1/GATA3/GLI3/HNF1B/IRX1/KIRREL3/LAMA5/PBX1/PKD1/PKHD1/PTCH1/PTK7/SLIT2/SOX9/YAP1/EPHA7/EPCAM/WNT5A/BMP7
BP	GO:0060675	ureteric bud morphogenesis	9/590	63/18800	0.000145033	0.0137515	BCL2/FMN1/GATA3/GLI3/HNF1B/LAMA5/PBX1/PTCH1/SOX9
BP	GO:0016049	cell growth	31/590	484/18800	0.000149361	0.0138786	AKAP6/BCL2/BDNF/DCBLD2/NRG3/PPARD/RAPH1/RIMS2/RNF6/RPTOR/RYK/SH3GL2/SHTN1/SLIT2/SOCS2/SOX9/SYT1/TNC/UNC13A/VCL/YAP1/EPHA7/RGS4/SEMA3C/SMARCA2/WASF1/WFDC1/CDH4/EFNA5/WNT5A/LMX1A
BP	GO:0003401	axis elongation	6/590	27/18800	0.000156997	0.0143021	HNF1B/PTK7/SOX9/SPRY2/YAP1/WNT5A
BP	GO:0048562	embryonic organ morphogenesis	22/590	294/18800	0.000160544	0.0143439	FZD3/GATA3/GLI3/HNF1B/IRX5/KCNQ1/LRIG1/MDFI/PAX5/PTK7/ROR2/RUNX2/SATB2/SOX9/SPRY2/TWIST1/YAP1/OTOP1/WNT5A/GSC/BMP7/CITED2
BP	GO:0072171	mesonephric tubule morphogenesis	9/590	64/18800	0.00016414	0.0143886	BCL2/FMN1/GATA3/GLI3/HNF1B/LAMA5/PBX1/PTCH1/SOX9
BP	GO:0050806	positive regulation of synaptic transmission	15/590	161/18800	0.000171534	0.0147582	CACNG3/CRTC1/DTNBP1/GRIK2/ITPR3/LAMA2/PTEN/RAB3GAP1/RASGRF2/RELN/RIMS2/ROR2/SYT1/ZDHHC2/GRIN2B
BP	GO:0048167	regulation of synaptic plasticity	17/590	198/18800	0.000176206	0.0148717	CRTC1/GRID2IP/GRIK2/ITPR3/LZTS1/NETO1/NEURL1/PTEN/RAB3GAP1/RASGRF2/RELN/RIMS2/SORCS3/SYNGR1/ZDHHC2/GRIN2B/SHISA6
BP	GO:0014065	phosphatidylinositol 3-kinase signaling	14/590	144/18800	0.000179254	0.0148717	FLT1/GATA3/NYAP2/PIK3C2G/PPARD/PTEN/RELN/ROR2/SOX9/STAMBP/TWIST1/MIR206/CD28/FSHR
BP	GO:0060602	branch elongation of an epithelium	5/590	18/18800	0.000182595	0.0148831	HNF1B/SOX9/SPRY2/YAP1/WNT5A
BP	GO:0072009	nephron epithelium development	12/590	111/18800	0.000190271	0.0150677	BCL2/FMN1/GATA3/GLI3/HNF1B/IRX1/LAMA5/PBX1/PKD1/PTCH1/SOX9/YAP1
BP	GO:0072006	nephron development	14/590	145/18800	0.00019282	0.0150677	BCL2/FMN1/GATA3/GLI3/HNF1B/IRX1/KIRREL3/LAMA5/PBX1/PKD1/PTCH1/SOX9/YAP1/BMP7
BP	GO:0042391	regulation of membrane potential	28/590	425/18800	0.000194589	0.0150677	AKAP6/AKAP9/BCL2/CD36/CRTC1/GABRR2/GRIK2/GRIN3A/HCN2/JUP/KCNH8/KCNJ3/KCNK6/KCNQ1/NETO1/PKP2/PPP3CA/PTEN/RAB3GAP1/RELN/RIMS2/SLC4A4/RGS4/GABRP/KCNH5/GRIN2B/CNGB1/KCNMA1
MF	GO:0008066	glutamate receptor activity	6/594	27/18410	0.000182495	0.0154309	GRIA4/GRIK2/GRIN3A/GRM4/GRIN2B/GRM8
CC	GO:0043025	neuronal cell body	29/610	482/19594	0.00059322	0.0166102	AKAP9/CNGA3/CRTC1/DLG2/DNER/DTNBP1/FZD3/GNA12/GRIA4/GRIK2/GRIN3A/IGF2BP1/ITPR3/KCNB2/KCNIP4/KCNQ1/KLHL14/MBP/MYO1D/NEURL1/ROR2/RPTOR/SHTN1/TANC1/VIP/WDFY3/EPHA7/BRINP3/TIAM2
BP	GO:0032102	negative regulation of response to external stimulus	28/590	429/18800	0.000226972	0.0172871	CTNNA2/CXCL13/ENPP3/GATA3/GRIN3A/HCK/METRNL/MMRN1/NFKBIL1/OAS3/PBK/PHLDB2/PPARD/PRKG1/PROC/PTEN/PTPN2/RORA/RYK/SLIT2/TAFA5/UBASH3B/THBS1/SEMA3C/OTOP1/WFDC1/WNT5A/TSPAN8
BP	GO:0046710	GDP metabolic process	4/590	11/18800	0.000265741	0.0195974	DLG2/LRGUK/MAGI3/CARD11
BP	GO:1903897	regulation of PERK-mediated unfolded protein response	4/590	11/18800	0.000265741	0.0195974	ABCA7/NCK2/PTPN2/PTPN1
BP	GO:0022407	regulation of cell-cell adhesion	29/590	456/18800	0.000272467	0.0197794	CXCL13/DLG5/GATA3/GLI3/GPNMB/ITGB2/MBP/MMRN1/NCK2/PKHD1/PRKG1/PTPN2/RIPOR2/RUNX1/UBASH3B/XCL1/ZDHHC2/EPHA7/EPCAM/CARD11/GPAM/B4GALNT2/EFNA5/WNT5A/ETS1/CD28/BMP7/CITED2/SWAP70
BP	GO:0051271	negative regulation of cellular component movement	25/590	369/18800	0.000277747	0.0198525	BCL2/CXCL13/DLG5/GATA3/GNA12/JUP/NRG3/PHLDB2/PKHD1/PPARD/PRKG1/PTEN/PTPRM/PTPRR/RIPOR2/SCAI/SLIT2/SPRED1/TAFA5/TMEFF2/TPM1/VCL/THBS1/MIR206/CITED2
BP	GO:0001667	ameboidal-type cell migration	30/590	480/18800	0.000288859	0.0203339	AMOTL2/BCAS3/CDH13/CLEC14A/CXCL13/DDR2/GATA3/GNA12/IQSEC1/JUP/LAMA5/MET/NUS1/PPARD/PRKD1/PTEN/PTPRM/PTPRR/SLIT2/SOX9/SPRED1/TWIST1/THBS1/SEMA3C/WNT5A/ETS1/FBXW7/MIR206/VEGFC/BMP7
CC	GO:0042383	sarcolemma	12/610	131/19594	0.000812779	0.0203978	AKAP6/ASB3/CAVIN4/DTNBP1/KCNJ3/LAMA2/PPP3CA/SNTG2/UTRN/VCL/COL6A3/AQP4
CC	GO:0044853	plasma membrane raft	11/610	113/19594	0.000801108	0.0203978	AKAP6/CAVIN4/CD36/CDH13/HCK/ITGB2/PTCH1/SPRED1/KIF18A/EFNA5/KCNMA1
CC	GO:0045177	apical part of cell	26/610	424/19594	0.000849907	0.0203978	ABCC11/ARHGEF18/CD36/CHL1/DDR2/ENPP3/FZD3/ITPR3/KCNQ1/MYO1B/OSMR/OTOA/PFKM/PKHD1/PTCH1/PTEN/PTPRH/RIPOR2/SLC14A2/SLC15A1/SLC22A2/SLC6A9/SLC9A3/EPCAM/KCNMA1/CLIC5
CC	GO:0099061	integral component of postsynaptic density membrane	7/610	51/19594	0.000965082	0.022063	CACNG3/GRIN3A/NETO1/SORCS3/EPHA7/LRRC4C/SHISA6
CC	GO:0062023	collagen-containing extracellular matrix	26/610	429/19594	0.00100685	0.022063	ADAMTS2/ANGPTL5/CBLN4/CDH13/CLEC14A/COL12A1/COL18A1/COL5A2/CTSD/IMPG1/LAMA2/LAMA5/LAMB4/MMRN1/P3H2/TMEFF2/TNC/THBS1/COL6A3/COL8A1/MATN1/EFNA5/WNT5A/GPC1/BMP7/DPT
BP	GO:0051960	regulation of nervous system development	28/590	440/18800	0.000342063	0.0235741	BDNF/DLG5/DOCK7/FZD3/GLI3/MBP/NEURL1/OTP/PPP3CA/PRKCH/PTEN/RELN/RNF6/RYK/SHTN1/SLIT2/TENM4/VSTM5/YAP1/EPHA7/SEMA3C/CDH4/EFNA5/WNT5A/TIAM2/VEGFC/BMP7/FERD3L
BP	GO:0045667	regulation of osteoblast differentiation	13/590	136/18800	0.000356577	0.0235741	DDR2/GLI3/LRP3/PRKD1/PTCH1/RUNX2/SOX9/TWIST1/UCMA/YAP1/VEGFC/BMP7/FBXO5
BP	GO:0048592	eye morphogenesis	14/590	154/18800	0.000360259	0.0235741	BCL2/COL5A2/GLI3/MEGF11/OLFM3/PTPRM/SOX9/TWIST1/ZHX2/COL8A1/WNT5A/PTF1A/BMP7/CITED2
BP	GO:0050770	regulation of axonogenesis	14/590	154/18800	0.000360259	0.0235741	BDNF/MBP/PTEN/RNF6/RYK/SHTN1/SLIT2/EPHA7/SEMA3C/LRRC4C/CDH4/EFNA5/WNT5A/TIAM2
BP	GO:0050808	synapse organization	27/590	419/18800	0.000357076	0.0235741	ARHGAP22/BDNF/C1QL3/CBLN4/CTNNA2/DLG5/DNER/DTNBP1/KIRREL3/NEURL1/PRMT3/PTEN/RELN/RYK/TANC1/UNC13A/VSTM5/ZDHHC2/EPHA7/WASF1/FARP1/LRRC4C/GRIN2B/EFNA5/WNT5A/LMX1A/SHISA6
BP	GO:0001503	ossification	27/590	420/18800	0.00037062	0.0239153	BCL2/COL5A2/DDR2/GLI3/ITGA11/LRP3/LRP5L/PBX1/PRKD1/PTCH1/RFLNA/ROR2/RUNX1/RUNX2/SATB2/SOX9/TNC/TWIST1/UCMA/YAP1/MATN1/WNT5A/XYLT1/ZNF664-RFLNA/VEGFC/BMP7/FBXO5
BP	GO:0007517	muscle organ development	23/590	334/18800	0.000382871	0.0243674	BCL2/CAVIN4/DNER/HIVEP3/ITGA11/LAMA2/LAMA5/NEURL1/PAX5/PAX7/PKP2/PPP3CA/RIPOR2/SOX6/TPM1/TWIST1/UTRN/COL6A3/WNT5A/RBFOX1/GPC1/GSC/CITED2
BP	GO:1901889	negative regulation of cell junction assembly	6/590	32/18800	0.000420675	0.0264116	BCAS3/PHLDB2/PTEN/THBS1/EPHA7/WNT5A
MF	GO:0005261	cation channel activity	24/594	345/18410	0.000370012	0.0281579	CACNG3/CNGA3/GRIA4/GRIK2/GRIN3A/HCN2/ITPR3/KCNB2/KCNF1/KCNG4/KCNH8/KCNIP1/KCNIP4/KCNJ3/KCNK6/KCNQ1/KCNV1/KCNV2/PKD1/OTOP1/KCNH5/GRIN2B/CNGB1/KCNMA1
BP	GO:0044089	positive regulation of cellular component biogenesis	30/590	494/18800	0.000466521	0.0285684	AKAP9/BCAS3/BDNF/CD36/CXCL13/DLG5/FMN1/HCK/HTT/MET/MPP7/NCK2/NEURL1/PDCD6IP/PHLDB2/PLEK2/PLPPR5/RAB3GAP1/RALB/RESF1/RIPOR2/SEPTIN9/SOX9/TPM1/VSTM5/EFNA5/CEP120/CDC42EP3/BMP7/SWAP70
BP	GO:0007160	cell-matrix adhesion	18/590	235/18800	0.00046798	0.0285684	BCAS3/BCL2/CD36/CDH13/EPDR1/FMN1/ITGA11/ITGB2/JUP/OTOA/PHLDB2/PKD1/PKHD1/PTEN/UTRN/VCL/THBS1/EFNA5
BP	GO:0048015	phosphatidylinositol-mediated signaling	15/590	177/18800	0.000478237	0.0285684	FLT1/GATA3/NYAP2/PIK3C2G/PIRT/PPARD/PTEN/RELN/ROR2/SOX9/STAMBP/TWIST1/MIR206/CD28/FSHR
BP	GO:2000146	negative regulation of cell motility	24/590	361/18800	0.000479624	0.0285684	BCL2/CXCL13/DLG5/GATA3/GNA12/JUP/NRG3/PHLDB2/PPARD/PRKG1/PTEN/PTPRM/PTPRR/RIPOR2/SCAI/SLIT2/SPRED1/TAFA5/TMEFF2/TPM1/VCL/THBS1/MIR206/CITED2
CC	GO:0099146	intrinsic component of postsynaptic density membrane	7/610	54/19594	0.00136243	0.0286111	CACNG3/GRIN3A/NETO1/SORCS3/EPHA7/LRRC4C/SHISA6
BP	GO:0022612	gland morphogenesis	12/590	123/18800	0.000494119	0.028696	BCL2/GLI3/LAMA5/LRP5L/NRG3/PTCH1/SOX9/TNC/SEMA3C/WNT5A/FBXW7/BMP7
BP	GO:0042471	ear morphogenesis	12/590	123/18800	0.000494119	0.028696	FZD3/GATA3/KCNQ1/LRIG1/PTK7/ROR2/SOX9/SPRY2/TWIST1/OTOP1/WNT5A/GSC
BP	GO:0045061	thymic T cell selection	5/590	22/18800	0.000505792	0.0290112	GATA3/GLI3/PTPN2/CARD11/CD28
BP	GO:0031589	cell-substrate adhesion	24/590	364/18800	0.000539618	0.0305506	BCAS3/BCL2/CD36/CDH13/EPDR1/FMN1/ITGA11/ITGB2/JUP/LAMA5/LAMB4/OTOA/PHLDB2/PKD1/PKHD1/PPARD/PTEN/TMEFF2/UTRN/VCL/THBS1/RSU1/COL8A1/EFNA5
BP	GO:0048012	hepatocyte growth factor receptor signaling pathway	4/590	13/18800	0.000547629	0.0305506	ESM1/MET/PTPN2/PTPN1
BP	GO:0048732	gland development	27/590	431/18800	0.000552357	0.0305506	BCL2/GATA3/GLI3/HNF1B/LAMA5/LRP5L/MET/NEURL1/NRG3/OTP/PBX1/PCK2/PKD1/POU1F1/PRL/PTCH1/PTEN/SOCS2/SOX9/TNC/SEMA3C/WNT5A/FBXW7/PTF1A/INHBB/BMP7/CITED2
CC	GO:0030175	filopodium	10/610	105/19594	0.00161497	0.0325578	ENAH/FZD3/IGF2BP1/MYO1B/RAPH1/RIPOR2/SHTN1/UTRN/FARP1/TIAM2
BP	GO:0048017	inositol lipid-mediated signaling	15/590	181/18800	0.000604712	0.0327977	FLT1/GATA3/NYAP2/PIK3C2G/PIRT/PPARD/PTEN/RELN/ROR2/SOX9/STAMBP/TWIST1/MIR206/CD28/FSHR
BP	GO:0050919	negative chemotaxis	7/590	47/18800	0.00061147	0.0327977	NRG3/RYK/SLIT2/EPHA7/SEMA3C/EFNA5/WNT5A
BP	GO:1903035	negative regulation of response to wounding	10/590	92/18800	0.000614162	0.0327977	MMRN1/PHLDB2/PRKG1/PROC/PTEN/TAFA5/UBASH3B/THBS1/WFDC1/TSPAN8
BP	GO:0030336	negative regulation of cell migration	23/590	346/18800	0.000625174	0.0330063	BCL2/CXCL13/DLG5/GNA12/JUP/NRG3/PHLDB2/PPARD/PRKG1/PTEN/PTPRM/PTPRR/RIPOR2/SCAI/SLIT2/SPRED1/TAFA5/TMEFF2/TPM1/VCL/THBS1/MIR206/CITED2
CC	GO:0033162	melanosome membrane	4/610	18/19594	0.00200948	0.0346822	ABCB6/DTNBP1/GPNMB/TYRP1
CC	GO:0045009	chitosome	4/610	18/19594	0.00200948	0.0346822	ABCB6/DTNBP1/GPNMB/TYRP1
CC	GO:0090741	pigment granule membrane	4/610	18/19594	0.00200948	0.0346822	ABCB6/DTNBP1/GPNMB/TYRP1
CC	GO:0016324	apical plasma membrane	22/610	358/19594	0.00201141	0.0346822	ABCC11/ARHGEF18/CD36/DDR2/ENPP3/FZD3/KCNQ1/OSMR/OTOA/PFKM/PKHD1/PTEN/PTPRH/RIPOR2/SLC14A2/SLC15A1/SLC22A2/SLC6A9/SLC9A3/EPCAM/KCNMA1/CLIC5
CC	GO:0015629	actin cytoskeleton	28/610	499/19594	0.00206442	0.0346822	ACTL8/ACTL9/CTNNA2/DDR2/FLT1/FMN1/HCK/JUP/KAT2B/KLHL14/MISP/MTSS2/MYH7B/MYO18B/MYO1B/MYO1D/PDCD6IP/RFLNA/SEPTIN9/SPRY2/TPM1/UTRN/VCL/WASF1/CDC42EP3/ZNF664-RFLNA/CLIC5/SWAP70
BP	GO:0001764	neuron migration	14/590	164/18800	0.00067905	0.0354479	CHL1/CTNNA2/DNER/FZD3/GATA3/KIRREL3/NRG3/PRKG1/RELN/SATB2/SHTN1/TWIST1/ULK4/UNC5D
BP	GO:0001558	regulation of cell growth	26/590	415/18800	0.000693777	0.035522	AKAP6/BCL2/BDNF/DCBLD2/NRG3/PPARD/RIMS2/RNF6/RPTOR/RYK/SHTN1/SLIT2/SOCS2/SYT1/TNC/UNC13A/YAP1/EPHA7/RGS4/SEMA3C/SMARCA2/WFDC1/CDH4/EFNA5/WNT5A/LMX1A
BP	GO:2000036	regulation of stem cell population maintenance	6/590	35/18800	0.00069576	0.035522	HNF1B/YAP1/ZNF706/NCOA3/ZC3H13/BMP7
BP	GO:0035249	synaptic transmission, glutamatergic	10/590	94/18800	0.000728299	0.036722	CACNG3/DTNBP1/GRIK2/GRM4/RAB3GAP1/RELN/ROR2/SYT1/UNC13A/GRM8
BP	GO:0014066	regulation of phosphatidylinositol 3-kinase signaling	11/590	111/18800	0.000735071	0.036722	FLT1/PPARD/PTEN/RELN/ROR2/SOX9/STAMBP/TWIST1/MIR206/CD28/FSHR
MF	GO:0005216	ion channel activity	28/594	442/18410	0.000566636	0.037404	ANO3/CACNG3/CNGA3/GABRR2/GRIA4/GRIK2/GRIN3A/HCN2/ITPR3/KCNB2/KCNF1/KCNG4/KCNH8/KCNIP1/KCNIP4/KCNJ3/KCNK6/KCNQ1/KCNV1/KCNV2/PKD1/OTOP1/GABRP/KCNH5/GRIN2B/CNGB1/KCNMA1/CLIC5
MF	GO:0015267	channel activity	30/594	489/18410	0.000618174	0.037404	ANO3/BCL2/CACNG3/CNGA3/GABRR2/GRIA4/GRIK2/GRIN3A/HCN2/ITPR3/KCNB2/KCNF1/KCNG4/KCNH8/KCNIP1/KCNIP4/KCNJ3/KCNK6/KCNQ1/KCNV1/KCNV2/PKD1/OTOP1/GABRP/KCNH5/GRIN2B/CNGB1/KCNMA1/AQP4/CLIC5
MF	GO:0022803	passive transmembrane transporter activity	30/594	490/18410	0.000638964	0.037404	ANO3/BCL2/CACNG3/CNGA3/GABRR2/GRIA4/GRIK2/GRIN3A/HCN2/ITPR3/KCNB2/KCNF1/KCNG4/KCNH8/KCNIP1/KCNIP4/KCNJ3/KCNK6/KCNQ1/KCNV1/KCNV2/PKD1/OTOP1/GABRP/KCNH5/GRIN2B/CNGB1/KCNMA1/AQP4/CLIC5
MF	GO:0140297	DNA-binding transcription factor binding	29/594	470/18410	0.000692076	0.0376193	BCAS3/BCL2/BRD8/CRTC1/GATA3/GFI1B/KAT2B/MED13/NCOA1/NCOA2/PBX1/PIAS2/POU1F1/PPARD/PRDM13/PTPN2/RNF6/RUNX2/SOX9/TLE1/TWIST1/YAP1/HMGA1/NCOA3/HDAC4/ETS1/TLE4/GSC/CITED2
MF	GO:0046873	metal ion transmembrane transporter activity	27/594	428/18410	0.00075208	0.0381555	CACNG3/GRIK2/GRIN3A/HCN2/ITPR3/KCNB2/KCNF1/KCNG4/KCNH8/KCNIP1/KCNIP4/KCNJ3/KCNK6/KCNQ1/KCNV1/KCNV2/PKD1/SLC41A1/SLC4A4/SLC6A11/SLC6A9/SLC9A3/TUSC3/KCNH5/GRIN2B/KCNMA1/SLC6A5
BP	GO:0040037	negative regulation of fibroblast growth factor receptor signaling pathway	5/590	24/18800	0.000775108	0.0383101	GATA3/SPRY2/THBS1/WNT5A/GPC1
BP	GO:0030850	prostate gland development	7/590	49/18800	0.000791244	0.038696	GLI3/PTCH1/PTEN/SOX9/TNC/WNT5A/BMP7
MF	GO:0000149	SNARE binding	11/594	110/18410	0.000853795	0.0406086	PTPN2/SCFD2/STX8/STXBP5L/SYT1/SYT6/TXLNB/UNC13A/UVRAG/SYT8/SYT10
CC	GO:0016342	catenin complex	5/610	31/19594	0.0024986	0.0406224	CDH13/CTNNA2/JUP/CDH4/CDH9
CC	GO:0019897	extrinsic component of plasma membrane	13/610	170/19594	0.00261484	0.0411838	AKAP9/CDH13/CTNNA2/GNA12/HCK/JUP/KCNIP1/PPP3CA/SYTL3/FARP1/CDH4/CDH9/FRK
BP	GO:0010632	regulation of epithelial cell migration	20/590	290/18800	0.000882902	0.0427288	BCAS3/CXCL13/GATA3/IQSEC1/JUP/MET/NUS1/PRKD1/PTEN/PTPRM/PTPRR/SLIT2/SOX9/SPRED1/THBS1/WNT5A/ETS1/FBXW7/MIR206/VEGFC
BP	GO:0048168	regulation of neuronal synaptic plasticity	7/590	50/18800	0.000895543	0.0428937	GRIK2/NETO1/NEURL1/RAB3GAP1/SYNGR1/ZDHHC2/SHISA6
BP	GO:0016331	morphogenesis of embryonic epithelium	13/590	150/18800	0.000906659	0.042983	FZD3/GATA3/HNF1B/IRX1/LAMA5/PTCH1/PTK7/SOX9/TWIST1/WNT5A/VEGFC/BMP7/CITED2
BP	GO:2000463	positive regulation of excitatory postsynaptic potential	5/590	25/18800	0.000944114	0.0440033	NETO1/PTEN/RELN/RIMS2/RGS4
BP	GO:0050807	regulation of synapse organization	16/590	209/18800	0.000953511	0.0440033	ARHGAP22/BDNF/C1QL3/CTNNA2/DLG5/DTNBP1/NEURL1/PTEN/RELN/TANC1/VSTM5/EPHA7/FARP1/GRIN2B/EFNA5/WNT5A
BP	GO:0010631	epithelial cell migration	23/590	358/18800	0.000991397	0.0440033	BCAS3/CDH13/CLEC14A/CXCL13/GATA3/IQSEC1/JUP/MET/NUS1/PPARD/PRKD1/PTEN/PTPRM/PTPRR/SLIT2/SOX9/SPRED1/THBS1/WNT5A/ETS1/FBXW7/MIR206/VEGFC
BP	GO:0061041	regulation of wound healing	12/590	133/18800	0.000993623	0.0440033	CD36/MMRN1/PHLDB2/PRKG1/PROC/PTEN/REG3A/TAFA5/UBASH3B/THBS1/WFDC1/TSPAN8
BP	GO:0048172	regulation of short-term neuronal synaptic plasticity	4/590	15/18800	0.000994479	0.0440033	GRIK2/RAB3GAP1/SYNGR1/SHISA6
BP	GO:0061307	cardiac neural crest cell differentiation involved in heart development	4/590	15/18800	0.000994479	0.0440033	TWIST1/SEMA3C/BMP7/CITED2
BP	GO:0061308	cardiac neural crest cell development involved in heart development	4/590	15/18800	0.000994479	0.0440033	TWIST1/SEMA3C/BMP7/CITED2
BP	GO:0016358	dendrite development	17/590	231/18800	0.00103892	0.0455361	CRTC1/CTNNA2/DLG5/DTNBP1/GRIN3A/IGF2BP1/IQSEC1/LZTS1/NCK2/NEURL1/PPP3CA/PRKG1/PRMT3/PTEN/RELN/FARP1/BMP7
BP	GO:1990138	neuron projection extension	14/590	172/18800	0.00108251	0.0470031	RAPH1/RIMS2/RNF6/RYK/SH3GL2/SHTN1/SLIT2/SYT1/UNC13A/VCL/SEMA3C/WASF1/CDH4/WNT5A
BP	GO:0040036	regulation of fibroblast growth factor receptor signaling pathway	6/590	38/18800	0.00109283	0.0470117	GATA3/RUNX2/SPRY2/THBS1/WNT5A/GPC1
BP	GO:0090132	epithelium migration	23/590	361/18800	0.00110772	0.0472153	BCAS3/CDH13/CLEC14A/CXCL13/GATA3/IQSEC1/JUP/MET/NUS1/PPARD/PRKD1/PTEN/PTPRM/PTPRR/SLIT2/SOX9/SPRED1/THBS1/WNT5A/ETS1/FBXW7/MIR206/VEGFC
MF	GO:0015101	organic cation transmembrane transporter activity	5/594	25/18410	0.00106869	0.0478396	SLC22A16/SLC22A2/SLC25A26/SLC44A3/SLC19A3
BP	GO:0010469	regulation of signaling receptor activity	14/590	173/18800	0.00114479	0.0483519	AKAP9/CACNG3/CNRIP1/NCK2/NETO1/NEURL1/RASGRF2/RELN/SLC6A9/TAFA1/NCOA3/FBXW7/SHISA6/BICD1
BP	GO:0014910	regulation of smooth muscle cell migration	9/590	83/18800	0.00115742	0.0484449	BCL2/DOCK4/DOCK7/GNA12/PPARD/PRKG1/SLIT2/TAFA5/TPM1
CC	GO:0045121	membrane raft	20/610	326/19594	0.00320953	0.0485774	AKAP6/ARID3A/CASP8/CAVIN4/CD36/CDH13/CTSD/HCK/ITGB2/KCNQ1/PTCH1/SPRED1/TLR1/KIF18A/CARD11/RGMB/EFNA5/KCNMA1/GPC1/BIRC3
CC	GO:0098857	membrane microdomain	20/610	327/19594	0.00332227	0.0485774	AKAP6/ARID3A/CASP8/CAVIN4/CD36/CDH13/CTSD/HCK/ITGB2/KCNQ1/PTCH1/SPRED1/TLR1/KIF18A/CARD11/RGMB/EFNA5/KCNMA1/GPC1/BIRC3
CC	GO:0099634	postsynaptic specialization membrane	10/610	116/19594	0.00337343	0.0485774	AKAP9/CACNG3/DLG2/GRIN3A/NETO1/SORCS3/EPHA7/LRRC4C/GRIN2B/SHISA6
BP	GO:0015837	amine transport	10/590	100/18800	0.00117976	0.0489392	DTNBP1/RAB3GAP1/SLC22A16/SLC22A2/SYT1/SYT6/VIP/RGS4/SYT8/SYT10
BP	GO:0031346	positive regulation of cell projection organization	22/590	341/18800	0.00119928	0.0493085	BCAS3/BDNF/CRTC1/HTT/NEURL1/PLEK2/PLPPR5/PRKD1/PTK7/RELN/RIPOR2/ROR2/SEPTIN9/SHTN1/SLIT2/CDH4/EFNA5/WNT5A/TIAM2/CEP120/CDC42EP3/BMP7
BP	GO:0030278	regulation of ossification	11/590	118/18800	0.00122131	0.0497736	BCL2/DDR2/PBX1/RFLNA/RUNX2/SOX9/TWIST1/MATN1/WNT5A/ZNF664-RFLNA/BMP7
BP	GO:0043087	regulation of GTPase activity	23/590	364/18800	0.00123563	0.0499193	ARHGAP22/BCAS3/CHN2/CXCL13/DOCK7/EVI5/IQSEC1/MET/MTSS2/PRKG1/RAB3GAP1/RASGRF2/RIPOR2/RRP1B/SPRY2/TBC1D22B/XCL1/RSU1/RGS4/EFNA5/WNT5A/TIAM2/DOCK9
a. Gene ratio, ratio of candidate genes in pathway and genes passed SKAT-O test in GC dataset; b. Bgratio, ratio of all genes in pathway and background genes in GO database.

## Sheet: Supplementary Table 9
Supplementary Table 9. Results of pathway enrichment analysis of CRC.
ONTOLOGY	ID	Description	GeneRatioa	BgRatiob	P-value	FDR	geneID
CC	GO:0005912	adherens junction	23/671	172/19594	2.4423e-08	1.33838e-05	ARHGAP24/CDH1/CDH12/CDH19/CDH20/CDH7/CDH9/CTNNA2/EFNA5/EZR/FRMD4A/FRMD5/MAGI1/MPP7/PTPRK/PTPRM/SHROOM3/VCL/LIMD1/CDH18/TRIM29/CDH2/SYNM
CC	GO:0016342	catenin complex	9/671	31/19594	6.29504e-07	0.000172484	CDH1/CDH12/CDH19/CDH20/CDH7/CDH9/CTNNA2/CDH18/CDH2
CC	GO:0099060	integral component of postsynaptic specialization membrane	13/671	77/19594	1.93885e-06	0.000354164	CACNG3/GABRG2/LRFN2/LRFN5/LRRC4C/NETO1/NLGN1/SHISA9/SORCS3/EPHA7/ERBB4/CDH2/SHISA6
CC	GO:0098948	intrinsic component of postsynaptic specialization membrane	13/671	80/19594	3.02626e-06	0.000391272	CACNG3/GABRG2/LRFN2/LRFN5/LRRC4C/NETO1/NLGN1/SHISA9/SORCS3/EPHA7/ERBB4/CDH2/SHISA6
CC	GO:0099699	integral component of synaptic membrane	18/671	149/19594	3.57e-06	0.000391272	ATP2B4/CACNG3/GABRG2/HTR2A/LRFN2/LRFN5/LRRC4C/NETO1/NLGN1/PTPRD/SHISA9/SORCS3/EPHA7/ERBB4/CDH2/P2RY1/SHISA6/SLC6A5
MF	GO:0005001	transmembrane receptor protein tyrosine phosphatase activity	7/655	17/18410	9.95611e-07	0.000403222	PTPRD/PTPRF/PTPRH/PTPRK/PTPRM/PTPRZ1/PTPRT
MF	GO:0019198	transmembrane receptor protein phosphatase activity	7/655	17/18410	9.95611e-07	0.000403222	PTPRD/PTPRF/PTPRH/PTPRK/PTPRM/PTPRZ1/PTPRT
BP	GO:0098742	cell-cell adhesion via plasma-membrane adhesion molecules	29/646	279/18800	1.23269e-07	0.000586639	ADGRL3/CADM1/CDH1/CDH12/CDH19/CDH20/CDH7/CDH9/EFNA5/KIRREL3/LRFN5/LRRC4C/NLGN1/PKD1/PTPN23/PTPRD/PTPRF/PTPRM/ROBO1/TENM4/TGFBR2/WNK1/PTPRT/UNC5D/CDH18/PCDH7/CDH2/MDGA1/ALCAM
CC	GO:0099061	integral component of postsynaptic density membrane	10/671	51/19594	7.44565e-06	0.000680036	CACNG3/LRFN2/LRFN5/LRRC4C/NETO1/SHISA9/SORCS3/EPHA7/ERBB4/SHISA6
CC	GO:0099240	intrinsic component of synaptic membrane	18/671	160/19594	9.78721e-06	0.000766199	ATP2B4/CACNG3/GABRG2/HTR2A/LRFN2/LRFN5/LRRC4C/NETO1/NLGN1/PTPRD/SHISA9/SORCS3/EPHA7/ERBB4/CDH2/P2RY1/SHISA6/SLC6A5
CC	GO:0099146	intrinsic component of postsynaptic density membrane	10/671	54/19594	1.27123e-05	0.000870793	CACNG3/LRFN2/LRFN5/LRRC4C/NETO1/SHISA9/SORCS3/EPHA7/ERBB4/SHISA6
CC	GO:0098978	glutamatergic synapse	27/671	319/19594	1.57841e-05	0.000961079	ADGRL3/ATP2B4/CACNG3/CDH1/CRTC1/CTBP2/DLGAP2/GABRG2/GRIK2/HTR2A/LRFN5/LRRC4C/NETO1/NLGN1/PPP3CB/PTPRD/SH3GL2/SHISA9/SORCS3/TNIK/ARC/EPHA7/ERBB4/FARP1/WNT5A/P2RY1/SHISA6
CC	GO:0005901	caveola	12/671	82/19594	2.17821e-05	0.00119366	ATP2B4/CAVIN4/CBL/CDH1/EFNA5/HTR2A/LRP6/PTCH1/SPRED1/TGFBR2/CAV2/AKAP6
CC	GO:0044853	plasma membrane raft	14/671	113/19594	3.19976e-05	0.00159406	ATP2B4/CAVIN4/CBL/CDH1/EFNA5/EZR/HTR2A/LRP6/PTCH1/SPRED1/TGFBR2/CAV2/CDH2/AKAP6
CC	GO:0099634	postsynaptic specialization membrane	14/671	116/19594	4.29873e-05	0.00196309	CACNG3/GABRG2/LRFN2/LRFN5/LRRC4C/NETO1/NLGN1/SHISA9/SORCS3/ARC/EPHA7/ERBB4/CDH2/SHISA6
BP	GO:0007409	axonogenesis	36/646	430/18800	8.689e-07	0.00206755	ADGRB1/CDKL3/CHL1/CTNNA2/DCLK1/EFNA2/EFNA5/FSTL4/GLI3/KALRN/LAMA5/LRRC4C/MYCBP2/NEFL/OLFM1/PLXNA4/PPP3CB/PTCH1/PTPRM/PTPRZ1/RNF6/ROBO1/SLIT2/TTC8/UNC5C/VCL/EPHA7/UNC5D/WNT5A/CRPPA/CDH2/EXT1/ALCAM/LAMA2/UST/LHX3
CC	GO:0099055	integral component of postsynaptic membrane	14/671	118/19594	5.20322e-05	0.00219336	CACNG3/GABRG2/HTR2A/LRFN2/LRFN5/LRRC4C/NETO1/NLGN1/SHISA9/SORCS3/EPHA7/ERBB4/CDH2/SHISA6
CC	GO:0098936	intrinsic component of postsynaptic membrane	14/671	123/19594	8.2262e-05	0.00321997	CACNG3/GABRG2/HTR2A/LRFN2/LRFN5/LRRC4C/NETO1/NLGN1/SHISA9/SORCS3/EPHA7/ERBB4/CDH2/SHISA6
CC	GO:0005911	cell-cell junction	34/671	497/19594	0.000110027	0.00401966	ADGRB1/ADGRL3/ARHGAP24/CADM1/CDH1/CDH12/CDH19/CDH20/CDH7/CDH9/CTNNA2/EFNA5/EZR/FRMD4A/FRMD5/KIRREL3/MAGI1/MPP7/OBSCN/P2RX7/PATJ/PDCD6IP/PRKD1/PTPRK/PTPRM/SHROOM3/VCL/TJAP1/LIMD1/CDH18/TRIM29/CDH2/SYNM/AKAP6
CC	GO:0042383	sarcolemma	14/671	131/19594	0.000162402	0.0054854	ATP2B4/CACNA1D/CAVIN4/OBSCN/PPP3CB/SNTG2/VCL/SGCD/CAV2/CDH2/SYNM/AQP4/LAMA2/AKAP6
CC	GO:0098984	neuron to neuron synapse	26/671	347/19594	0.000170167	0.0054854	ADGRB1/CACNG3/CADM1/CRTC1/DCLK1/DLGAP2/GRIK2/KALRN/LRFN2/LRFN5/LRRC4C/NETO1/NLGN1/PTCH1/PTPRD/SHISA9/SORCS3/STXBP5/TNIK/ARC/PRNP/EPHA7/ERBB4/CDH2/P2RY1/SHISA6
CC	GO:0097060	synaptic membrane	27/671	373/19594	0.000225061	0.00619027	ATP2B4/CACNG3/DENND1A/GABRG2/GAD2/GRIK2/HTR2A/LRFN2/LRFN5/LRRC4C/NETO1/NLGN1/PTPRD/RPH3A/SHISA9/SORCS3/UNC13B/ARC/KCNC2/EPHA7/CNTNAP4/ERBB4/FARP1/CDH2/P2RY1/SHISA6/SLC6A5
CC	GO:0019898	extrinsic component of membrane	24/671	314/19594	0.000222699	0.00619027	CDH1/CDH12/CDH19/CDH20/CDH7/CDH9/CTNNA2/EZR/KALRN/KRAS/MTMR3/NUMA1/PML/RPH3A/STXBP5/SYK/VPS13D/PRNP/SNX5/SOCS1/FARP1/CDH18/CAV2/CDH2
CC	GO:0098839	postsynaptic density membrane	11/671	89/19594	0.000225922	0.00619027	CACNG3/LRFN2/LRFN5/LRRC4C/NETO1/SHISA9/SORCS3/ARC/EPHA7/ERBB4/SHISA6
BP	GO:0048754	branching morphogenesis of an epithelial tube	18/646	153/18800	5.43463e-06	0.00646585	CASR/GLI3/HNF1B/KRAS/LAMA5/LRP5L/NOTCH4/PKD1/PML/PTCH1/SLIT2/SOX8/SOX9/TGFBR2/WNT5A/PBX1/EXT1/TBX3
BP	GO:0061564	axon development	37/646	479/18800	4.1066e-06	0.00646585	ADGRB1/CDKL3/CHL1/CTNNA2/DCLK1/EFNA2/EFNA5/FSTL4/GLI3/KALRN/LAMA5/LRRC4C/MYCBP2/NEFL/OLFM1/PLXNA4/PPP3CB/PTCH1/PTPRF/PTPRM/PTPRZ1/RNF6/ROBO1/SLIT2/TTC8/UNC5C/VCL/EPHA7/UNC5D/WNT5A/CRPPA/CDH2/EXT1/ALCAM/LAMA2/UST/LHX3
BP	GO:0021772	olfactory bulb development	8/646	31/18800	7.28591e-06	0.00693473	CHD7/EFNA2/ROBO1/SLIT2/TTC8/ERBB4/WNT5A/EXT1
CC	GO:0014069	postsynaptic density	24/671	318/19594	0.000268664	0.00701084	ADGRB1/CACNG3/CADM1/CRTC1/DCLK1/DLGAP2/GRIK2/KALRN/LRFN2/LRFN5/LRRC4C/NETO1/NLGN1/PTCH1/SHISA9/SORCS3/TNIK/ARC/PRNP/EPHA7/ERBB4/CDH2/P2RY1/SHISA6
CC	GO:0031901	early endosome membrane	16/671	172/19594	0.000288933	0.00719705	ABCA7/ABCB6/HLA-A/HLA-B/HLA-DRA/LDLRAD4/LRP6/MARCHF1/PML/SNX7/SORL1/ARC/SNX5/GPNMB/HLA-E/SLC15A4
CC	GO:0099572	postsynaptic specialization	25/671	341/19594	0.000313599	0.00747183	ADGRB1/CACNG3/CADM1/CRTC1/DCLK1/DLGAP2/GABRG2/GRIK2/KALRN/LRFN2/LRFN5/LRRC4C/NETO1/NLGN1/PTCH1/SHISA9/SORCS3/TNIK/ARC/PRNP/EPHA7/ERBB4/CDH2/P2RY1/SHISA6
CC	GO:0032279	asymmetric synapse	24/671	323/19594	0.000337754	0.00771205	ADGRB1/CACNG3/CADM1/CRTC1/DCLK1/DLGAP2/GRIK2/KALRN/LRFN2/LRFN5/LRRC4C/NETO1/NLGN1/PTCH1/SHISA9/SORCS3/TNIK/ARC/PRNP/EPHA7/ERBB4/CDH2/P2RY1/SHISA6
CC	GO:0098793	presynapse	32/671	492/19594	0.000424043	0.00929503	ATP2B4/BORCS5/CASR/CTBP2/DENND1A/GAD2/GRIK2/GRM4/HTR2A/KCNJ10/KIAA1109/KIRREL3/MCTP1/MCTP2/NEFL/NLGN1/P2RX7/PPFIA1/PTPRD/RPH3A/SH3GL2/SLC22A2/STXBP5/TNIK/UNC13B/PRNP/KCNC2/CNTNAP4/ERBB4/CDH2/P2RY1/SLC6A5
BP	GO:0021988	olfactory lobe development	8/646	33/18800	1.20673e-05	0.00957142	CHD7/EFNA2/ROBO1/SLIT2/TTC8/ERBB4/WNT5A/EXT1
BP	GO:0007411	axon guidance	22/646	234/18800	2.02126e-05	0.0102779	CHL1/EFNA2/EFNA5/GLI3/KALRN/LAMA5/MYCBP2/PLXNA4/PTCH1/PTPRM/ROBO1/SLIT2/TTC8/UNC5C/EPHA7/UNC5D/WNT5A/CRPPA/EXT1/ALCAM/LAMA2/LHX3
BP	GO:0099560	synaptic membrane adhesion	7/646	25/18800	1.53297e-05	0.0102779	EFNA5/LRFN5/LRRC4C/NLGN1/PTPRD/PTPRF/MDGA1
BP	GO:0030900	forebrain development	30/646	376/18800	1.80231e-05	0.0102779	ATIC/ATP2B4/CDH1/CHD7/CXCR4/DCLK1/EFNA2/GLI3/KIRREL3/KRAS/NEFL/NR2F2/OTP/PCM1/PLXNA4/PRKG1/ROBO1/SATB2/SLIT2/SYNE2/TRAPPC9/TTC8/KCNC2/ERBB4/WNT5A/CDH2/EXT1/MDGA1/TBX3/LHX3
BP	GO:0097485	neuron projection guidance	22/646	235/18800	2.15967e-05	0.0102779	CHL1/EFNA2/EFNA5/GLI3/KALRN/LAMA5/MYCBP2/PLXNA4/PTCH1/PTPRM/ROBO1/SLIT2/TTC8/UNC5C/EPHA7/UNC5D/WNT5A/CRPPA/EXT1/ALCAM/LAMA2/LHX3
MF	GO:0140359	ABC-type transporter activity	9/655	49/18410	4.9644e-05	0.0134039	ABCA1/ABCA12/ABCA7/ABCA8/ABCB6/ABCC1/ABCC11/ABCG2/ABCA4
MF	GO:0005543	phospholipid binding	34/655	467/18410	6.7688e-05	0.0137068	ABCA1/ADGRB1/CETP/COMMD1/CPNE5/CPNE8/CPS1/DENND1A/EPDR1/GRAMD1B/GRK5/HMGB1/NUMA1/OBSCN/PIRT/PITPNM2/PLA2G4D/PLTP/PREX1/RASGRP1/RPH3A/SNX24/SNX29/SNX7/SVIL/SYT13/TOM1L2/UNC13B/ZFYVE26/SNX5/RUBCNL/WNT5A/PLA2G4F/PLD1
BP	GO:0048588	developmental cell growth	21/646	227/18800	3.93664e-05	0.0148969	CDKL3/CPNE5/CTDP1/CXCR4/DCLK1/EFNA5/FSTL4/OLFM1/PLXNA4/PPP3CB/RNF6/SH3GL2/SLIT2/SOX9/TGFBR2/VCL/EPHA7/WNT5A/EXT1/ALCAM/AKAP6
BP	GO:0003018	vascular process in circulatory system	23/646	263/18800	4.17207e-05	0.0148969	ABCC1/ABCG2/ADRA1D/ATP2B4/CASR/CPS1/GCLM/HTR2A/KNG1/PRKG1/SH3GL2/SLC16A7/SLC22A2/SLC24A3/SLCO1C1/SLIT2/TFRC/SLC44A1/ADRB2/SLC1A4/P2RY1/EXT1/DOCK5
BP	GO:0034332	adherens junction organization	9/646	50/18800	4.48362e-05	0.0148969	CDH1/CDH12/CDH19/CDH20/CDH7/CDH9/PTPN23/VCL/CDH18
BP	GO:0045165	cell fate commitment	23/646	266/18800	4.9758e-05	0.0148969	GLI3/HNF1B/NOTCH4/NR2F2/PML/PRKDC/PTCH1/SATB2/SOX5/SOX6/SOX8/SOX9/TENM4/TM2D3/ERBB4/OLIG3/WNT5A/TBX5/EXT1/PTF1A/TBX3/LHX3/GAS1
BP	GO:0022407	regulation of cell-cell adhesion	33/646	456/18800	5.00018e-05	0.0148969	ABCA12/CD86/CDH1/CXCL13/EFNA5/GLI3/HLA-A/HLA-DQB2/HLA-DRA/HMGB1/LILRB1/MAGI1/MAP3K8/NOTCH4/PRKG1/PTPN23/RASGRP1/SYK/TFRC/TGFBR2/TNFSF13B/UBASH3B/WNK1/PRNP/EPHA7/CCR2/SOCS1/GPAM/WNT5A/MDGA1/GPNMB/HLA-E/CITED2
BP	GO:0034765	regulation of ion transmembrane transport	34/646	476/18800	5.00843e-05	0.0148969	ATP2B4/CACNA1D/CACNA1H/CACNG3/CEMIP/CHD7/COMMD1/FGF14/KCNB2/KCNF1/KCNH8/KCNIP4/KCNJ10/NETO1/NLGN1/P2RX7/PIRT/PRKD1/SHISA9/STIMATE/UBASH3B/WNK1/ARC/PRNP/KCNC2/CCR2/KCNG2/ADRB2/KCNE2/KCNH5/JPH1/ALG10B/SHISA6/AKAP6
CC	GO:0019897	extrinsic component of plasma membrane	15/671	170/19594	0.00077008	0.0162309	CDH1/CDH12/CDH19/CDH20/CDH7/CDH9/CTNNA2/KRAS/NUMA1/SYK/SNX5/FARP1/CDH18/CAV2/CDH2
BP	GO:0001763	morphogenesis of a branching structure	19/646	199/18800	5.92869e-05	0.0165968	CASR/GLI3/HNF1B/KRAS/LAMA5/LRP5L/NOTCH4/PKD1/PML/PTCH1/SLIT2/SOX8/SOX9/TGFBR2/EPHA7/WNT5A/PBX1/EXT1/TBX3
BP	GO:0061138	morphogenesis of a branching epithelium	18/646	185/18800	7.20923e-05	0.0190604	CASR/GLI3/HNF1B/KRAS/LAMA5/LRP5L/NOTCH4/PKD1/PML/PTCH1/SLIT2/SOX8/SOX9/TGFBR2/WNT5A/PBX1/EXT1/TBX3
BP	GO:0055074	calcium ion homeostasis	33/646	468/18800	8.25174e-05	0.0201363	ADRA1D/ATP2B4/CACNA1D/CASR/CCR3/CEMIP/CHD7/CXCL13/CXCR4/GRIK2/HMGB1/HTR2A/KNG1/LRP6/MAIP1/NMUR2/P2RX7/PACS2/PKD1/PML/PRKD1/SLC24A3/TRPC3/UBASH3B/PRNP/CCR2/SGCD/WNT5A/CAV2/JPH1/P2RY1/TMTC2/AKAP6
BP	GO:0016339	calcium-dependent cell-cell adhesion via plasma membrane cell adhesion molecules	8/646	43/18800	9.30865e-05	0.0201363	CDH12/CDH19/CDH20/CDH7/CDH9/NLGN1/CDH18/CDH2
BP	GO:0050804	modulation of chemical synaptic transmission	31/646	429/18800	8.62967e-05	0.0201363	ADGRB1/CACNG3/CDH1/CRTC1/DLGAP2/GRIK2/GRM4/GRM8/HTR2A/KCNJ10/KRAS/LRFN2/LRRC4C/MCTP1/MCTP2/NETO1/NLGN1/PPP3CB/PTPRD/SHISA9/SORCS3/STXBP5/ARC/PRNP/CCR2/CNTNAP4/ADRB2/CDH2/P2RY1/SHISA6/LAMA2
BP	GO:0099177	regulation of trans-synaptic signaling	31/646	430/18800	9.00502e-05	0.0201363	ADGRB1/CACNG3/CDH1/CRTC1/DLGAP2/GRIK2/GRM4/GRM8/HTR2A/KCNJ10/KRAS/LRFN2/LRRC4C/MCTP1/MCTP2/NETO1/NLGN1/PPP3CB/PTPRD/SHISA9/SORCS3/STXBP5/ARC/PRNP/CCR2/CNTNAP4/ADRB2/CDH2/P2RY1/SHISA6/LAMA2
CC	GO:0045211	postsynaptic membrane	20/671	271/19594	0.00111299	0.0225897	CACNG3/GABRG2/GRIK2/HTR2A/LRFN2/LRFN5/LRRC4C/NETO1/NLGN1/RPH3A/SHISA9/SORCS3/ARC/KCNC2/EPHA7/ERBB4/FARP1/CDH2/P2RY1/SHISA6
BP	GO:0051056	regulation of small GTPase mediated signal transduction	24/646	299/18800	0.000111002	0.0229677	ABCA1/ARHGAP18/ARHGAP24/ARHGEF18/ARHGEF28/CAVIN4/CBL/DENND1A/DOCK3/FAM13A/FBP1/GARNL3/KALRN/KANK1/KRAS/OBSCN/PDGFRB/PLEKHG4/PREX1/RASGRP1/ROBO1/SLIT2/TAGAP/VAV3
MF	GO:0016791	phosphatase activity	23/655	276/18410	0.000145852	0.023628	CPPED1/CTDP1/CTDSPL/FBP1/HDDC2/IMPA2/MTMR3/PFKFB3/PHOSPHO1/PPP3CB/PTPN23/PTPRD/PTPRF/PTPRH/PTPRK/PTPRM/PTPRQ/PTPRZ1/UBASH3B/PLPPR1/PTPRT/PTPN1/MTMR9
CC	GO:0042734	presynaptic membrane	13/671	143/19594	0.00128695	0.0248547	ATP2B4/DENND1A/GAD2/GRIK2/HTR2A/PTPRD/UNC13B/KCNC2/CNTNAP4/ERBB4/CDH2/P2RY1/SLC6A5
CC	GO:0005667	transcription regulator complex	30/671	483/19594	0.00131531	0.0248547	ARNT2/CTBP2/E2F3/E2F6/GLI3/HDAC9/HMGB1/HNF1B/MED30/NCOA1/NCOA2/PBX3/PRKDC/RIOX2/SATB2/SOX8/SOX9/TFDP2/TLE6/TRRAP/ZFHX3/TFAP2D/HMGA1/LIMD1/NPAS2/PBX1/TLE4/PTF1A/LHX3/TAF1B
CC	GO:0042611	MHC protein complex	5/671	25/19594	0.00139444	0.0254718	HLA-A/HLA-B/HLA-DQB2/HLA-DRA/HLA-E
BP	GO:0034329	cell junction assembly	30/646	420/18800	0.000137074	0.0271806	ADGRB1/ADGRL3/CDH1/CDH12/CDH19/CDH20/CDH7/CDH9/EFNA5/GABRG2/ITGB4/KIRREL3/LRFN5/LRRN1/MPP7/NLGN1/PATJ/PDCD6IP/PTPRD/PTPRK/UGT8/VCL/EPHA7/ERBB4/FARP1/WNT5A/CDH18/TBX5/CDH2/MDGA1
BP	GO:2001259	positive regulation of cation channel activity	10/646	71/18800	0.000149247	0.0284106	CACNG3/PIRT/STIMATE/ARC/KCNC2/CCR2/ADRB2/KCNE2/ALG10B/AKAP6
BP	GO:0001911	negative regulation of leukocyte mediated cytotoxicity	6/646	25/18800	0.000162856	0.0287049	HLA-A/HLA-B/LILRB1/MICA/PPP3CB/HLA-E
BP	GO:2000311	regulation of AMPA receptor activity	6/646	25/18800	0.000162856	0.0287049	CACNG3/NLGN1/SHISA9/ARC/ADRB2/SHISA6
CC	GO:0034703	cation channel complex	17/671	221/19594	0.00164157	0.0290187	CACNA1D/CACNA1H/CACNG3/CNGA3/GRIK2/HCN2/KCNB2/KCNF1/KCNIP4/PKD1/SHISA9/TRPC3/KCNC2/KCNG2/KCNE2/SHISA6/AKAP6
BP	GO:0060560	developmental growth involved in morphogenesis	20/646	234/18800	0.000176963	0.0300775	CDKL3/CPNE5/CXCR4/DCLK1/EFNA5/FSTL4/HNF1B/OLFM1/PLXNA4/PPP3CB/RNF6/SH3GL2/SLIT2/SOX9/TGFBR2/VCL/EPHA7/WNT5A/EXT1/ALCAM
BP	GO:0038065	collagen-activated signaling pathway	5/646	17/18800	0.000206934	0.0329917	COL4A3/DDR2/ITGA11/SYK/UBASH3B
BP	GO:0035335	peptidyl-tyrosine dephosphorylation	12/646	103/18800	0.000215405	0.0329917	MTMR3/PTPN23/PTPRD/PTPRF/PTPRH/PTPRK/PTPRM/PTPRQ/PTPRZ1/UBASH3B/PTPRT/PTPN1
BP	GO:0099601	regulation of neurotransmitter receptor activity	9/646	61/18800	0.000221793	0.0329917	CACNG3/DLGAP2/NETO1/NLGN1/SHISA9/ARC/CCR2/ADRB2/SHISA6
BP	GO:1904062	regulation of cation transmembrane transport	26/646	352/18800	0.000223389	0.0329917	ATP2B4/CACNA1D/CACNG3/CEMIP/CHD7/COMMD1/FGF14/KCNIP4/NETO1/NLGN1/PIRT/PRKD1/SHISA9/STIMATE/UBASH3B/WNK1/ARC/PRNP/KCNC2/CCR2/ADRB2/KCNE2/JPH1/ALG10B/SHISA6/AKAP6
BP	GO:0007156	homophilic cell adhesion via plasma membrane adhesion molecules	16/646	168/18800	0.000228772	0.0329917	CADM1/CDH1/CDH12/CDH19/CDH20/CDH7/CDH9/KIRREL3/PKD1/PTPN23/PTPRM/ROBO1/PTPRT/CDH18/PCDH7/CDH2
CC	GO:0005769	early endosome	25/671	389/19594	0.00204343	0.0345745	ABCA7/ABCB6/ARRDC4/COMMD1/CXCR4/HLA-A/HLA-B/HLA-DRA/LDLRAD4/LRP6/MARCHF1/PML/PTPN23/SH3GL2/SNX7/SORL1/TFRC/ARC/SNX5/ADRB2/PTPN1/GPNMB/RHOB/HLA-E/SLC15A4
CC	GO:0016323	basolateral plasma membrane	17/671	226/19594	0.00208204	0.0345745	ABCA8/ABCC1/ATP2B4/CADM1/CASR/EZR/KCNJ10/PKD1/SLC7A7/SLCO1C1/TFRC/KCNC2/ERBB4/CDH2/P2RY1/AQP4/SLCO4C1
BP	GO:0006874	cellular calcium ion homeostasis	31/646	456/18800	0.000256446	0.0349078	ADRA1D/ATP2B4/CACNA1D/CASR/CCR3/CEMIP/CHD7/CXCL13/CXCR4/GRIK2/HMGB1/HTR2A/KNG1/LRP6/MAIP1/NMUR2/P2RX7/PACS2/PKD1/PML/PRKD1/SLC24A3/TRPC3/UBASH3B/PRNP/CCR2/WNT5A/CAV2/JPH1/P2RY1/AKAP6
BP	GO:0010875	positive regulation of cholesterol efflux	6/646	27/18800	0.000256729	0.0349078	ABCA1/ABCA12/ABCA7/ABCA8/PLTP/PTCH1
BP	GO:0051480	regulation of cytosolic calcium ion concentration	26/646	356/18800	0.000266454	0.0349394	ADRA1D/ATP2B4/CACNA1D/CCR3/CEMIP/CHD7/CXCL13/CXCR4/HMGB1/HTR2A/KNG1/LRP6/NMUR2/P2RX7/PKD1/PML/PRKD1/TRPC3/UBASH3B/PRNP/CCR2/WNT5A/CAV2/JPH1/P2RY1/AKAP6
BP	GO:0001913	T cell mediated cytotoxicity	8/646	50/18800	0.000278986	0.0349394	HLA-A/HLA-B/HLA-DRA/LILRB1/MICA/P2RX7/PPP3CB/HLA-E
BP	GO:0048168	regulation of neuronal synaptic plasticity	8/646	50/18800	0.000278986	0.0349394	GRIK2/KCNJ10/KRAS/MCTP1/NETO1/SHISA9/ARC/SHISA6
BP	GO:0072028	nephron morphogenesis	10/646	77/18800	0.000294871	0.0359819	GLI3/HNF1B/LAMA5/PDGFRB/PKD1/PTCH1/SOX8/SOX9/ERBB4/PBX1
BP	GO:0003416	endochondral bone growth	6/646	28/18800	0.000317332	0.0368337	BNC2/DDR2/SOX9/TGFBR2/MATN1/EXT1
BP	GO:0031342	negative regulation of cell killing	6/646	28/18800	0.000317332	0.0368337	HLA-A/HLA-B/LILRB1/MICA/PPP3CB/HLA-E
BP	GO:0048705	skeletal system morphogenesis	19/646	228/18800	0.000350838	0.037474	ALX1/ANKRD11/FOXN3/GLI3/IRX5/LRP5L/MMP16/P2RX7/PHOSPHO1/PKD1/SATB2/SOX5/SOX6/SOX9/TGFBR2/MATN1/EXT1/CDX1/CITED2
BP	GO:0045953	negative regulation of natural killer cell mediated cytotoxicity	5/646	19/18800	0.000367286	0.037474	HLA-A/HLA-B/LILRB1/MICA/HLA-E
BP	GO:0090066	regulation of anatomical structure size	32/646	487/18800	0.000373773	0.037474	ADRA1D/ARHGAP18/CASR/CDKL3/CPS1/EFNA5/EZR/FSTL4/GCLM/HNF1B/HTR2A/KANK1/KNG1/NEFL/OLFM1/P2RX7/PLXNA4/PRKG1/RNF6/RPTOR/SLIT2/SVIL/VAV3/EPHA7/PRR16/ADRB2/WNT5A/P2RY1/EXT1/DOCK5/AQP4/CDC42EP3
BP	GO:0005984	disaccharide metabolic process	4/646	11/18800	0.000375817	0.037474	FBP1/IDUA/LALBA/MGAM
BP	GO:0021889	olfactory bulb interneuron differentiation	4/646	11/18800	0.000375817	0.037474	ROBO1/SLIT2/ERBB4/WNT5A
BP	GO:0035249	synaptic transmission, glutamatergic	11/646	94/18800	0.00037609	0.037474	CACNG3/GRIK2/GRM4/GRM8/HTR2A/NLGN1/UNC13B/CCR2/SLC1A4/CDH2/EXT1
BP	GO:0001914	regulation of T cell mediated cytotoxicity	7/646	40/18800	0.000380013	0.037474	HLA-A/HLA-B/HLA-DRA/LILRB1/P2RX7/PPP3CB/HLA-E
BP	GO:0007204	positive regulation of cytosolic calcium ion concentration	24/646	325/18800	0.000385843	0.037474	ADRA1D/ATP2B4/CACNA1D/CCR3/CEMIP/CHD7/CXCL13/CXCR4/HMGB1/HTR2A/KNG1/LRP6/NMUR2/P2RX7/PKD1/PML/PRKD1/TRPC3/UBASH3B/PRNP/CCR2/JPH1/P2RY1/AKAP6
MF	GO:0004725	protein tyrosine phosphatase activity	12/655	103/18410	0.000295608	0.0399071	MTMR3/PTPN23/PTPRD/PTPRF/PTPRH/PTPRK/PTPRM/PTPRQ/PTPRZ1/UBASH3B/PTPRT/PTPN1
BP	GO:0048640	negative regulation of developmental growth	12/646	111/18800	0.000433239	0.0411123	CDKL3/CTDP1/FSTL4/PTCH1/RNF6/TGFBR2/EPHA7/ADRB2/WNT5A/TBX5/MSTN/CITED2
BP	GO:0060562	epithelial tube morphogenesis	24/646	328/18800	0.000440582	0.0411123	CASR/CEP290/CXCR4/GLI3/HNF1B/KRAS/LAMA5/LRP5L/NOTCH4/PKD1/PML/PTCH1/SHROOM3/SLIT2/SOX8/SOX9/TGFBR2/EPHA7/WNT5A/PBX1/EXT1/RHOB/TBX3/CITED2
CC	GO:0009925	basal plasma membrane	18/671	251/19594	0.00263466	0.0412364	ABCA8/ABCC1/ATP2B4/CADM1/CASR/EZR/ITGB4/KCNJ10/PKD1/SLC7A7/SLCO1C1/TFRC/KCNC2/ERBB4/CDH2/P2RY1/AQP4/SLCO4C1
CC	GO:0005925	focal adhesion	26/671	419/19594	0.0027159	0.0412364	ADGRB1/ARHGAP24/CBL/DDR2/EZR/FOCAD/ITGA11/ITGB4/ITGBL1/KRAS/LPP/PDCD6IP/PDGFRB/PPFIA1/RPLP1/SVIL/SYNE2/TNFSF13B/VCL/YWHAQ/HMGA1/LIMD1/CAV2/CDH2/ALCAM/RHOB
CC	GO:0071556	integral component of lumenal side of endoplasmic reticulum membrane	5/671	29/19594	0.00278421	0.0412364	HLA-A/HLA-B/HLA-DQB2/HLA-DRA/HLA-E
CC	GO:0098553	lumenal side of endoplasmic reticulum membrane	5/671	29/19594	0.00278421	0.0412364	HLA-A/HLA-B/HLA-DQB2/HLA-DRA/HLA-E
BP	GO:0002716	negative regulation of natural killer cell mediated immunity	5/646	20/18800	0.000475957	0.0414982	HLA-A/HLA-B/LILRB1/MICA/HLA-E
BP	GO:0072006	nephron development	14/646	145/18800	0.000481408	0.0414982	COL4A3/GLI3/HNF1B/KIRREL3/LAMA5/PDGFD/PDGFRB/PKD1/PTCH1/SOX8/SOX9/ERBB4/PBX1/EXT1
BP	GO:0022409	positive regulation of cell-cell adhesion	22/646	291/18800	0.000484769	0.0414982	CD86/CXCL13/GLI3/HLA-A/HLA-DQB2/HLA-DRA/HMGB1/LILRB1/MAGI1/MAP3K8/PTPN23/RASGRP1/SYK/TFRC/TGFBR2/TNFSF13B/CCR2/SOCS1/GPAM/WNT5A/HLA-E/CITED2
BP	GO:0007416	synapse assembly	16/646	180/18800	0.000497036	0.0414982	ADGRB1/ADGRL3/CDH1/EFNA5/GABRG2/KIRREL3/LRFN5/LRRN1/NLGN1/PTPRD/EPHA7/ERBB4/FARP1/WNT5A/CDH2/MDGA1
BP	GO:2001257	regulation of cation channel activity	16/646	180/18800	0.000497036	0.0414982	CACNG3/FGF14/NETO1/NLGN1/PIRT/SHISA9/STIMATE/ARC/KCNC2/CCR2/ADRB2/KCNE2/JPH1/ALG10B/SHISA6/AKAP6
BP	GO:0048638	regulation of developmental growth	24/646	329/18800	0.000460282	0.0414982	CDKL3/CHD7/CPNE5/CTDP1/CXCR4/EFNA5/EZR/FSTL4/FTO/HNF1B/OLFM1/PLXNA4/PTCH1/RNF6/TGFBR2/EPHA7/ERBB4/GPAM/ADRB2/WNT5A/TBX5/MSTN/AKAP6/CITED2
BP	GO:0060349	bone morphogenesis	11/646	98/18800	0.000539439	0.0422503	FOXN3/GLI3/LRP5L/MMP16/PHOSPHO1/SOX9/TGFBR2/MATN1/EXT1/CDX1/CITED2
BP	GO:0001764	neuron migration	15/646	164/18800	0.000546577	0.0422503	ADGRL3/CHL1/CTNNA2/CXCR4/DCLK1/KIRREL3/NR2F2/PCM1/POMGNT2/PRKG1/SATB2/ULK4/OLIG3/UNC5D/MDGA1
BP	GO:0038063	collagen-activated tyrosine kinase receptor signaling pathway	4/646	12/18800	0.000548445	0.0422503	COL4A3/DDR2/SYK/UBASH3B
BP	GO:0061036	positive regulation of cartilage development	6/646	31/18800	0.000568172	0.0422503	GLI3/SOX5/SOX6/SOX9/TAPT1/WNT5A
BP	GO:0098868	bone growth	6/646	31/18800	0.000568172	0.0422503	BNC2/DDR2/SOX9/TGFBR2/MATN1/EXT1
BP	GO:0032922	circadian regulation of gene expression	9/646	69/18800	0.000568191	0.0422503	CSNK1D/HNF1B/MYCBP2/NCOA2/NRIP1/PML/RORA/ZFHX3/NPAS2
BP	GO:0046635	positive regulation of alpha-beta T cell activation	9/646	69/18800	0.000568191	0.0422503	CD86/GLI3/HLA-A/HLA-DRA/SYK/TGFBR2/CCR2/SOCS1/HLA-E
CC	GO:0030662	coated vesicle membrane	14/671	176/19594	0.00301239	0.0434419	CEMIP/DENND1A/DIPK2A/GAD2/HLA-A/HLA-B/HLA-DQB2/HLA-DRA/RASSF9/SH3GL2/TFRC/ADRB2/WNT5A/HLA-E
MF	GO:0045296	cadherin binding	25/655	333/18410	0.000383778	0.0444086	ARHGAP18/ATIC/CBL/CDH1/CDH12/CDH19/CDH20/CDH7/CDH9/CSNK1D/CTNNA2/EPS15L1/EZR/MB21D2/MPP7/PTPRH/PTPRM/VCL/SNX5/PTPRT/PTPN1/CDH18/TRIM29/CDH2/DOCK9
BP	GO:0031290	retinal ganglion cell axon guidance	5/646	21/18800	0.000607159	0.0444534	EFNA5/PTPRM/SLIT2/EPHA7/ALCAM
BP	GO:0031341	regulation of cell killing	11/646	100/18800	0.000641084	0.0460608	CADM1/HLA-A/HLA-B/HLA-DRA/LILRB1/MICA/P2RX7/PPP3CB/RASGRP1/SYK/HLA-E
BP	GO:0001910	regulation of leukocyte mediated cytotoxicity	10/646	85/18800	0.000658149	0.0460608	CADM1/HLA-A/HLA-B/HLA-DRA/LILRB1/MICA/P2RX7/PPP3CB/RASGRP1/HLA-E
BP	GO:0050808	synapse organization	28/646	419/18800	0.000656134	0.0460608	ADGRB1/ADGRL3/CDH1/CTBP2/CTNNA2/EFNA5/GABRG2/KIRREL3/LRFN2/LRFN5/LRRC4C/LRRN1/NEFL/NLGN1/PPFIA1/PRMT3/PTPRD/PTPRF/UNC13B/ARC/PRNP/EPHA7/ERBB4/FARP1/WNT5A/CDH2/MDGA1/SHISA6
BP	GO:0060443	mammary gland morphogenesis	7/646	44/18800	0.00069363	0.0478404	GLI3/LRP5L/PML/PTCH1/TGFBR2/WNT5A/TBX3
a. Gene ratio, ratio of enriched genes in pathway and genes passed SKAT-O test in CRC dataset; b. Bgratio, ratio of all genes in pathway and background genes in GO database.

## Sheet: Supplementary Table 10
Supplementary Table 10. Results of shared pathways cross-cancers in GO database.
GO category	Pathway name	ID	Size	ESCC				GC				CRC
				P-value	FDR	Fold Enrichment		P-value	FDR	Fold Enrichment		P-value	FDR	Fold Enrichment
BP*	axonogenesis	GO:0007409	430	4.62e-09	2.02e-05	2.8		2.33e-06	0.00271	2.45		8.69e-07	0.00207	2.44
	axon guidance	GO:0007411	234	2.86e-07	0.000231	3.22		4.92e-06	0.0028	3		2.02e-05	0.0103	2.74
	regulation of ion transmembrane transport	GO:0034765	476	0.000134	0.0151	2.03		7.82e-06	0.0028	2.28		5.01e-05	0.0149	2.08
	synaptic transmission, glutamatergic	GO:0035249	94	1.34e-05	0.00285	4.17		0.000728	0.0367	3.39		0.000376	0.0375	3.41
	regulation of developmental growth	GO:0048638	329	0.000279	0.0236	2.2		5.71e-06	0.0028	2.62		0.00046	0.0415	2.12
	modulation of chemical synaptic transmission	GO:0050804	429	7.26e-06	0.00213	2.32		7.93e-07	0.00194	2.53		8.63e-05	0.0201	2.1
	synapse organization	GO:0050808	419	1.15e-05	0.0027	2.3		0.000357	0.0236	2.05		0.000656	0.0461	1.94
	axon development	GO:0061564	479	1.08e-08	2.02e-05	2.64		2.22e-05	0.00449	2.2		4.11e-06	0.00647	2.25
	neuron projection guidance	GO:0097485	235	3.11e-07	0.000231	3.21		5.27e-06	0.0028	2.98		2.16e-05	0.0103	2.72
	regulation of trans-synaptic signaling	GO:0099177	430	7.62e-06	0.00213	2.31		8.36e-07	0.00194	2.52		9.01e-05	0.0201	2.1
CC*	postsynaptic density	GO:0014069	318	1.23e-09	2.02e-07	3.29		0.00017	0.00856	2.32		0.000269	0.00701	2.2
	catenin complex	GO:0016342	31	0.00301	0.0382	4.96		0.0025	0.0406	5.18		6.3e-07	0.000172	8.48
	asymmetric synapse	GO:0032279	323	4.86e-10	1.2e-07	3.33		0.000213	0.0087	2.29		0.000338	0.00771	2.17
	cation channel complex	GO:0034703	221	0.000341	0.00676	2.51		1.15e-07	5.79e-05	3.49		0.00164	0.029	2.25
	sarcolemma	GO:0042383	131	8.76e-09	8.67e-07	4.7		0.000813	0.0204	2.94		0.000162	0.00549	3.12
	plasma membrane raft	GO:0044853	113	0.00379	0.0447	2.72		0.000801	0.0204	3.13		3.2e-05	0.00159	3.62
	postsynaptic membrane	GO:0045211	271	9.15e-07	4.42e-05	2.95		1.45e-05	0.00146	2.73		0.00111	0.0226	2.16
	synaptic membrane	GO:0097060	373	6.48e-07	3.67e-05	2.64		1.77e-05	0.00149	2.41		0.000225	0.00619	2.11
	postsynaptic density membrane	GO:0098839	89	1.03e-06	4.42e-05	4.84		0.000443	0.0137	3.61		0.000226	0.00619	3.61
	neuron to neuron synapse	GO:0098984	347	2.44e-10	1.2e-07	3.28		0.000242	0.0087	2.22		0.00017	0.00549	2.19
	integral component of postsynaptic density membrane	GO:0099061	51	4.71e-06	0.000155	6.03		0.000965	0.0221	4.41		7.45e-06	0.00068	5.73
	intrinsic component of postsynaptic density membrane	GO:0099146	54	8.08e-06	0.000235	5.7		0.00136	0.0286	4.16		1.27e-05	0.000871	5.41
	postsynaptic specialization	GO:0099572	341	7.42e-09	8.67e-07	3.07		0.00046	0.0137	2.17		0.000314	0.00747	2.14
	postsynaptic specialization membrane	GO:0099634	116	2.1e-07	1.73e-05	4.51		0.00337	0.0486	2.77		4.3e-05	0.00196	3.52
* BP, biological process; CC, cell components; a. part of pathway 'axon development'; b. part of pathway 'reulation of trans-synaptic signaling'; c. part of pathway 'asymmetric synapse'; d. part of pathway 'synaptic membrane'; e. obsoleted pathway according to the newest vision of GO database.
